# Supplementary material for: Large-scale meta- and cross-trait analyses uncover shared genetic risk factors for IBS and psychiatric disorders
Source: Front Psychiatry. 2026 May 14;17:1795532. doi: 10.3389/fpsyt.2026.1795532 (PMC13216503; doi:10.3389/fpsyt.2026.1795532)
Supplement: Supplementary file 1 [file Table1.xlsx]

## Sheet: Table1
Table 1. Details on the characteristics of GWAS datasets.
GWAS Catalog accession ID / Download website	Phenotype	Abbreviation	Data source	Total sample size	Ncase	Ncontrol
GCST90016564	Irritable Bowel Syndrome	IBS-UKB	Eijsbouts C, Zheng T, Kennedy NA, et al. Genome-wide analysis of 53,400 people with irritable bowel syndrome highlights shared genetic pathways with mood and anxiety disorders. Nat Genet. 2021;53(11):1543-1552. doi:10.1038/s41588-021-00950-8	486601	53400	433201
GCST90476745	Irritable Bowel Syndrome	IBS-MVP1	Verma A, Huffman JE, Rodriguez A, et al. Diversity and scale: Genetic architecture of 2068 traits in the VA Million Veteran Program. Science. 2024;385(6706):eadj1182. doi:10.1126/science.adj1182	315668	15794	299874
GCST90478430	Irritable Bowel Syndrome	IBS-MVP2	Verma A, Huffman JE, Rodriguez A, et al. Diversity and scale: Genetic architecture of 2068 traits in the VA Million Veteran Program. Science. 2024;385(6706):eadj1182. doi:10.1126/science.adj1182	442222	14867	427355
https://pgc.unc.edu/for-researchers/download-results/	Attention-Deficit/Hyperactivity Disorder	ADHD	Demontis D, Walters GB, Athanasiadis G, et al. Genome-wide analyses of ADHD identify 27 risk loci, refine the genetic architecture and implicate several cognitive domains [published correction appears in Nat Genet. 2023 Apr;55(4):730. doi: 10.1038/s41588-023-01350-w.]. Nat Genet. 2023;55(2):198-208. doi:10.1038/s41588-022-01285-8	225534	38691	186843
GCST008465	Anorexia nervosa	AN	Watson HJ, Yilmaz Z, Thornton LM, et al. Genome-wide association study identifies eight risk loci and implicates metabo-psychiatric origins for anorexia nervosa. Nat Genet. 2019;51(8):1207-1214. doi:10.1038/s41588-019-0439-2	72517	16992	55525
https://pgc.unc.edu/for-researchers/download-results/	Anxiety Disorder	ANX	Otowa T, Hek K, Lee M, et al. Meta-analysis of genome-wide association studies of anxiety disorders [published correction appears in Mol Psychiatry. 2016 Oct;21(10):1485. doi: 10.1038/mp.2016.11.]. Mol Psychiatry. 2016;21(10):1391-1399. doi:10.1038/mp.2015.197	21761	7016	14745
GCST007556	Autism Spectrum Disorder	ASD	Grove J, Ripke S, Als TD, et al. Identification of common genetic risk variants for autism spectrum disorder. Nat Genet. 2019;51(3):431-444. doi:10.1038/s41588-019-0344-8	46350	18381	27969
GCST012465	Bipolar Disorder	BD	Mullins N, Forstner AJ, O’Connell KS, et al. Genome-wide association study of more than 40,000 bipolar disorder cases provides new insights into the underlying biology. Nat Genet. 2021;53(6):817-829. doi:10.1038/s41588-021-00857-4	413466	41917	371549
GCST012465	Bipolar I Disorder	BD-I	Mullins N, Forstner AJ, O’Connell KS, et al. Genome-wide association study of more than 40,000 bipolar disorder cases provides new insights into the underlying biology. Nat Genet. 2021;53(6):817-829. doi:10.1038/s41588-021-00857-4	475038	25060	449978
GCST012465	Bipolar II Disorder	BD-II	Mullins N, Forstner AJ, O’Connell KS, et al. Genome-wide association study of more than 40,000 bipolar disorder cases provides new insights into the underlying biology. Nat Genet. 2021;53(6):817-829. doi:10.1038/s41588-021-00857-4	370856	6781	364075
GCST007342	Major Depressive Disorder	MDD	Howard DM, Adams MJ, Clarke TK, et al. Genome-wide meta-analysis of depression identifies 102 independent variants and highlights the importance of the prefrontal brain regions. Nat Neurosci. 2019;22(3):343-352. doi:10.1038/s41593-018-0326-7	670955	170756	500199
GCST007339	Neuroticism	NE	Baselmans BML, Jansen R, Ip HF, et al. Multivariate genome-wide analyses of the well-being spectrum. Nat Genet. 2019;51(3):445-451. doi:10.1038/s41588-018-0320-8	523783	-	-
https://pgc.unc.edu/for-researchers/download-results/	Obsessive-Compulsive Disorder	OCD	Strom NI, Gerring ZF, Galimberti M, et al. Genome-wide analyses identify 30 loci associated with obsessive-compulsive disorder. Preprint. medRxiv. 2025;2024.03.13.24304161. Published 2025 Apr 8. doi:10.1101/2024.03.13.24304161	2098077	53660	2044417
GCST009525	Panic Disorder	PD	Forstner AJ, Awasthi S, Wolf C, et al. Genome-wide association study of panic disorder reveals genetic overlap with neuroticism and depression. Mol Psychiatry. 2021;26(8):4179-4190. doi:10.1038/s41380-019-0590-2	9907	2147	7760
GCST009315	Post-Traumatic Stress Disorder	PTSD	Nievergelt CM, Maihofer AX, Klengel T, et al. International meta-analysis of PTSD genome-wide association studies identifies sex- and ancestry-specific genetic risk loci. Nat Commun. 2019;10(1):4558. Published 2019 Oct 8. doi:10.1038/s41467-019-12576-w	195701	29556	166145
GCST90128471	Schizophrenia	SCZ	Trubetskoy V, Pardi˜ nas AF, Qi T, et al. Mapping genomic loci implicates genes and synaptic biology in schizophrenia. Nature. 2022;604(7906):502-508. doi:10.1038/s41586-022-04434-5	175799	74776	101023

## Sheet: Table2
Table 2. Meta-Analysis of IBS-UKB and IBS-MVP1/IBS-MVP2.
Meta-analysis	SNP	Chr	BP	Nearest protein-coding genes (20kb)	Nearest non-protein-coding genes (20kb)	Nearest protein-coding genes (250kb)	Nearest non-protein-coding genes (250kb)	A1	A2	Beta1	P1	Beta2	P2	Beta_Meta	P_Meta	Q	I	Annotation*	Anno_IBS	Anno_MTAG	Anno_cFDR
IBS-UKB-MVP1	rs6683086	1	163721678		ENSG00000294659		ENSG00000228289, ENSG00000294659, ENSG00000294677, ENSG00000298925, ENSG00000307220, RNA5SP63, U3	T	G	0.0371	2.084e-06	0.0324672	0.00737	0.0356	3.314e-08	0.7385	0	Novel			LD_rs10917847(R2=0.698)
	rs17730380	1	214529178	PTPN14	KRT18P12	CENPF, PTPN14, SMYD2	ABHD17AP3, ENSG00000213036, ENSG00000228470, ENSG00000305313, ENSG00000306569, KRT18P12, UBE2V1P13	A	G	0.0339	3.219e-06	-0.0477207	0.0002693	0.0369	1.034e-08	0.3754	0	Novel			LD_rs12081925(R2=0.11)
	rs2014252	2	27462405	IFT172, KRTCAP3	ENSG00000235267, RNU6-986P	ATRAID, CAD, CCDC121, DNAJC5G, EIF2B4, FNDC4, GCKR, GPN1, GTF3C2, IFT172, KRTCAP3, MPV17, NRBP1, PPM1G, SLC30A3, SLC4A1AP, SLC5A6, SNX17, SPATA31H1, SUPT7L, TRIM54, UCN, ZNF512, ZNF513	ENSG00000206731, ENSG00000235267, ENSG00000259080, ENSG00000294031, ENSG00000294052, ENSG00000295811, ENSG00000295833, ENSG00000298520, ENSG00000306717, FTH1P3, GTF3C2-AS1, GTF3C2-AS2, LINC01460, RNU6-986P	A	T	-0.0333	8.199e-06	0.0421012	0.001306	-0.0356	3.506e-08	0.5499	0	Novel			LD_rs6760868(R2=0.758)
	rs426444	3	84992877	CADM2		CADM2	ENSG00000287273, ENSG00000309890, LINC00971, LINC02025	A	T	-0.0444	1.302e-09	0.0324672	0.01005	-0.0413	5.131e-11	0.4079	0	Known	LD_rs1248825(R2=0.995)	LD_rs67416405(R2=0.102)	LD_rs1248825(R2=0.995)
	rs2517801	6	29877773		ENSG00000230521, ENSG00000290870, HCP5B, HLA-H, HLA-T, POLR1HASP	GABBR1, HLA-A, HLA-F, HLA-G, MOG, POLR1H, PPP1R11, RNF39, TRIM31, ZFP57	DDX39BP1, DDX39BP2, ENSG00000225864, ENSG00000227766, ENSG00000230521, ENSG00000237669, ENSG00000270896, ENSG00000272236, ENSG00000275856, ENSG00000278104, ENSG00000278773, ENSG00000285761, ENSG00000285799, ENSG00000290574, ENSG00000290870, ENSG00000301820, ENSG00000309476, ENSG00000310474, ENSG00000310484, ENSG00000310496, ENSG00000310508, ENSG00000310512, ETF1P1, HCG4, HCG4B, HCG4P8, HCG9, HCG9…	T	C	-0.0458	1.547e-07	-0.0334534	0.01508	-0.0426	1.251e-08	0.4686	0	Novel
	rs622871	6	31878495	C2, EHMT2, NEU1, SLC44A4	EHMT2-AS1	ABHD16A, APOM, ATF6B, BAG6, C2, C4A, C4B, C6orf47, CFB, CLIC1, CSNK2B, CYP21A2, DDAH2, DXO, EHMT2, ENSG00000244255, ENSG00000263020, GPANK1, HSPA1A, HSPA1B, HSPA1L, LSM2, LY6G5B, LY6G5C, LY6G6C, LY6G6D, LY6G6F, LY6G6F-LY6G6D, MPIG6B, MSH5, MSH5-SAPCD1, NELFE, NEU1, PRRC2A, SAPCD1, SKIC2, SLC44A4, STK19, TNXB, VARS1, VWA7, ZBTB12	C2-AS1, C4A-AS1, C4B-AS1, C6orf47-AS1, CYP21A1P, EHMT2-AS1, ENSG00000204422, ENSG00000284829, ENSG00000286974, ENSG00000289637, ENSG00000289829, ENSG00000290788, ENSG00000293479, ENSG00000294466, ENSG00000306378, ENSG00000308228, ENSG00000308247, ENSG00000308871, LY6G6E, MIR1236, MIR4646, MIR6832, RNA5SP206, RNU6-850P, SAPCD1-AS1, SNHG32, SNORD48, SNORD52, STK19B, TNXA, Y_RNA	A	G	-0.0434	1.286e-08	-0.0275768	0.1546	-0.0414	5.524e-09	0.4553	0	Known	LD_rs2736155(R2=0.21)	LD_rs2534664(R2=0.15)
	rs4738680	8	59370580		ENSG00000303378, ENSG00000303398		ENSG00000206853, ENSG00000253260, ENSG00000253879, ENSG00000254150, ENSG00000296932, ENSG00000300974, ENSG00000303378, ENSG00000303398, ENSG00000304217, RNA5SP267, TOX-DT	A	T	0.0355	1.375e-05	-0.0517144	4.211e-05	0.0399	1.125e-08	0.3015	6.33	Novel			LD_rs34231701(R2=0.197)
	rs8106322	19	32024230		ENSG00000303073, LINC01533, LINC01837		ENSG00000267133, ENSG00000286041, ENSG00000288790, ENSG00000303073, LINC01533, LINC01782, LINC01837, RNA5SP472, RNU6-967P	A	G	-0.0394	1.452e-07	-0.0249076	0.04783	-0.0358	3.682e-08	0.3358	0	Novel			Exact_match:rs8106322
	rs20551	22	41548008	ACO2, CSDC2, POLR3H	ENSG00000286491, ENSG00000297861	ACO2, CSDC2, DESI1, MEI1, PHF5A, PMM1, POLR3H, SNU13, TEF, TOB2, XRCC6, ZC3H7B	C22orf46P, ENSG00000273424, ENSG00000285531, ENSG00000286491, ENSG00000289841, ENSG00000297861, ENSG00000298609, ENSG00000301754, ENSG00000301767, HMGN2P10, RNU6-476P, RNU6-495P, RNU6ATAC22P, Y_RNA	A	G	-0.0375	6.156e-07	-0.0470916	0.0002566	-0.0397	1.4e-09	0.536	0	Novel		LD_rs11090039(R2=1)	Exact_match:rs20551
IBS-UKB-MVP2	rs996762	2	59772059		ENSG00000233891, ENSG00000286604		ENSG00000233891, ENSG00000286604, ENSG00000304963, ENSG00000304979, RNA5SP94, RNU6-508P	C	G	0.0499	1.115e-07	0.0334348	0.05208	0.0459	1.975e-08	0.3867	0	Novel			LD_rs2674053(R2=0.96)
	rs2728934	3	9463462	SETD5		CPNE9, LHFPL4, MTMR14, SETD5, SRGAP3, THUMPD3	DUSP5P2, ENSG00000254485, ENSG00000287878, ENSG00000294449, ENSG00000296784, PGAM1P4, SRGAP3-AS3, SRGAP3-AS4, THUMPD3-AS1	A	G	-0.0374	2.087e-06	-0.0437429	0.002693	-0.0387	3.342e-08	0.712	0	Novel		LD_rs62246276(R2=0.595)	Exact_match:rs2728934
	rs1050317	6	31238135		ENSG00000255726, ENSG00000255899	C6orf15, CCHCR1, CDSN, HLA-B, HLA-C, MICA, MUC21, MUC22, POU5F1, PSORS1C1, PSORS1C2, TCF19	DHFRP2, ENSG00000229836, ENSG00000233902, ENSG00000255726, ENSG00000255899, ENSG00000271581, ENSG00000271821, ENSG00000272501, ENSG00000285647, ENSG00000288587, ENSG00000288813, ENSG00000293281, ENSG00000297040, ENSG00000297077, ENSG00000298396, ENSG00000298426, ENSG00000298457, ENSG00000298460, ENSG00000298474, ENSG00000299738, FGFR3P1, HCG22, HCG27, HCP5, HLA-S, LINC01149, LINC02571, MICA-AS1, …	A	G	0.0451	9.409e-08	-0.0303561	0.08989	0.0426	2.593e-08	0.4682	0	Known	Near_rs2736155(dist=399.3kb)	LD_rs2534664(R2=0.172)
	rs2736171	6	31595487	AIF1, LST1, LTB, NCR3, TNF	ENSG00000289375, UQCRHP1	ABHD16A, AIF1, APOM, ATP6V1G2, ATP6V1G2-DDX39B, BAG6, C6orf47, CLIC1, CSNK2B, DDAH2, DDX39B, ENSG00000263020, ENSG00000289282, ENSG00000291302, GPANK1, HLA-B, HSPA1A, HSPA1B, HSPA1L, LSM2, LST1, LTA, LTB, LY6G5B, LY6G5C, LY6G6C, LY6G6D, LY6G6F, LY6G6F-LY6G6D, MCCD1, MICA, MICB, MPIG6B, MSH5, MSH5-SAPCD1, NCR3, NFKBIL1, PRRC2A, SAPCD1, TNF, VARS1, VWA7	C6orf47-AS1, DDX39B-AS1, DHFRP2, ENSG00000204422, ENSG00000233902, ENSG00000256851, ENSG00000271581, ENSG00000285647, ENSG00000288587, ENSG00000289375, ENSG00000289406, ENSG00000289637, ENSG00000289829, ENSG00000293281, ENSG00000293479, ENSG00000297040, ENSG00000298396, ENSG00000298426, ENSG00000298474, ENSG00000299760, ENSG00000301898, ENSG00000308871, FGFR3P1, HCP5, HLA-S, LINC01149, LY6G6E, MI…	A	G	-0.0394	7.006e-08	-0.0291199	0.03661	-0.0374	1.144e-08	0.5349	0	Known	LD_rs2736155(R2=0.539)	LD_rs1144708(R2=0.18)
	rs1580180	8	59387337		ENSG00000303378		ENSG00000206853, ENSG00000253260, ENSG00000253879, ENSG00000254150, ENSG00000296932, ENSG00000300974, ENSG00000303378, ENSG00000303398, RNA5SP267	T	C	-0.0325	6.171e-06	-0.0462534	0.0002831	-0.0355	2.284e-08	0.3699	0	Novel			LD_rs34231701(R2=0.201)
	rs10156602	9	96345328	ENSG00000285269, SLC35D2		CDC14B, ENSG00000285269, ERCC6L2, HABP4, HSD17B3, SLC35D2, ZNF367	EIF4BP3, ENSG00000237212, ENSG00000275465, ENSG00000286835, ENSG00000287187, ENSG00000287302, ENSG00000294402, ENSG00000295713, ENSG00000300673, ENSG00000300691, ENSG00000301032, ENSG00000302362, ENSG00000302382, ENSG00000307454, ENSG00000309674, HSD17B3-AS1, NSA2P7, RNU6-1160P, Y_RNA	A	G	0.0417	4.355e-09	0.0276152	0.03299	0.0383	5.825e-10	0.3288	0	Known	Exact_match:rs10156602		Exact_match:rs10156602
	rs1789809	11	90139035	NAALAD2	ENSG00000279299, ENSG00000304748	CHORDC1, NAALAD2, TRIM49C, TRIM49D1, TRIM49D2, TRIM64, UBTFL1	ANKRD33BP10, ANKRD33BP9, DISC1FP1, ENSG00000207299, ENSG00000254436, ENSG00000254617, ENSG00000254655, ENSG00000254785, ENSG00000254803, ENSG00000254818, ENSG00000254888, ENSG00000255011, ENSG00000255184, ENSG00000255360, ENSG00000278837, ENSG00000279299, ENSG00000280367, ENSG00000280385, ENSG00000286665, ENSG00000294898, ENSG00000297932, ENSG00000298721, ENSG00000299230, ENSG00000301579, ENSG000…	C	G	-0.0379	4.303e-06	0.0353671	0.004456	-0.0371	4.668e-08	0.8626	0	Novel			LD_rs11018961(R2=0.259)
	rs7106434	11	112860579		ENSG00000288070, ENSG00000306437	NCAM1	ENSG00000247416, ENSG00000254626, ENSG00000287006, ENSG00000288070, ENSG00000299473, ENSG00000306437, ENSG00000309928, ENSG00000309945, LINC02763, RNU7-187P	T	C	0.0384	3.189e-08	0.0459289	0.0002445	0.0402	1.892e-11	0.5889	0	Known	Exact_match:rs7106434	LD_rs4937872(R2=0.914)	Exact_match:rs7106434
	rs7337807	13	99610581	CLYBL	ENSG00000307597	CLYBL, TM9SF2, UBAC2	CCR12P, CFL1P8, CLYBL-AS1, CLYBL-AS2, ENSG00000201245, ENSG00000286757, ENSG00000287746, ENSG00000290577, ENSG00000297158, ENSG00000306530, ENSG00000306546, ENSG00000307597, ENSG00000310111, HMGB3P4, LINC01039, LINC01232, LNCARGI, MIR4306	A	C	0.0385	4.431e-08	0.0266419	0.03505	0.0355	4.53e-09	0.3962	0	Known	LD_rs9513519(R2=0.9749)		LD_rs9517509(R2=1)
	rs20551	22	41548008	ACO2, CSDC2, POLR3H	ENSG00000286491, ENSG00000297861	ACO2, CSDC2, DESI1, MEI1, PHF5A, PMM1, POLR3H, SNU13, TEF, TOB2, XRCC6, ZC3H7B	C22orf46P, ENSG00000273424, ENSG00000285531, ENSG00000286491, ENSG00000289841, ENSG00000297861, ENSG00000298609, ENSG00000301754, ENSG00000301767, HMGN2P10, RNU6-476P, RNU6-495P, RNU6ATAC22P, Y_RNA	A	G	-0.0375	6.156e-07	-0.0324199	0.01444	-0.0363	3.41e-08	0.7456	0	Novel		LD_rs11090039(R2=1)	Exact_match:rs20551
* "novel" refers to genetic loci that were not previously reported in the original IBS-UKB.

## Sheet: Table3
Table 3. Single-tissue eQTLs for novel loci identified in the meta-analysis.
SNP	CHR	BP	A1	A2	Cytogenetic band	Gene Symbol	P-Value	NES	Tissue
rs6683086	1	163752441	T	G	1q23.3	PBX1	1e-05	0.12	Brain - Frontal Cortex (BA9)
							1.2e-05	0.1	Brain - Cortex
rs17730380	1	214355835	G	A	1q32.3	ENSG00000228470	6.3e-05	-0.22	Skin - Not Sun Exposed (Suprapubic)
rs2014252	2	27239537	T	A	2p23.3	ATRAID	5.4e-36	0.29	Cells - Cultured fibroblasts
							7.6e-34	0.22	Thyroid
							6.1e-32	0.25	Artery - Tibial
							1.1e-31	0.29	Esophagus - Mucosa
							6.6e-31	0.23	Nerve - Tibial
							6.7e-31	0.24	Lung
							3.6e-30	0.27	Esophagus - Muscularis
							3.1e-29	0.23	Skin - Sun Exposed (Lower leg)
							2.5e-28	0.31	Artery - Aorta
							1.4e-27	0.25	Skin - Not Sun Exposed (Suprapubic)
							9.2e-27	0.22	Adipose - Subcutaneous
							1.9e-23	0.19	Breast - Mammary Tissue
							4.8e-22	0.14	Whole Blood
							1.1e-19	0.23	Adipose - Visceral (Omentum)
							1.3e-19	0.27	Colon - Sigmoid
							2.7e-19	0.26	Colon - Transverse
							4.6e-18	0.3	Stomach
							8e-18	0.33	Cells - EBV-transformed lymphocytes
							1.4e-15	0.26	Esophagus - Gastroesophageal Junction
							3.2e-14	0.28	Small Intestine - Terminal Ileum
							5.2e-13	0.17	Heart - Left Ventricle
							1.5e-12	0.23	Pancreas
							1.8e-12	0.28	Artery - Coronary
							1.8e-12	0.15	Muscle - Skeletal
							2.4e-12	0.28	Pituitary
							5.4e-12	0.23	Prostate
							6.6e-12	0.22	Brain - Cerebellar Hemisphere
							1.9e-11	0.19	Testis
							9.6e-11	0.22	Spleen
							3.5e-10	0.21	Heart - Atrial Appendage
							5.7e-10	0.4	Vagina
							8e-10	0.26	Brain - Cerebellum
							1.7e-09	0.18	Brain - Frontal Cortex (BA9)
							1e-08	0.18	Adrenal Gland
							1e-07	0.24	Brain - Hippocampus
							1.1e-07	0.34	Ovary
							5.9e-07	0.17	Brain - Caudate (basal ganglia)
							9.6e-07	0.19	Brain - Hypothalamus
							1.4e-06	0.22	Brain - Spinal cord (cervical c-1)
							2.7e-06	0.16	Brain - Putamen (basal ganglia)
							3.2e-06	0.17	Brain - Anterior qcingulate cortex (BA24)
							3.9e-06	0.22	Brain - Substantia nigra
							4.7e-06	0.22	Liver
							9.3e-06	0.19	Minor Salivary Gland
							1e-05	0.16	Brain - Cortex
							2.5e-05	0.27	Uterus
							3.2e-05	0.13	Brain - Nucleus accumbens (basal ganglia)
						CAD	1.3e-15	0.26	Pancreas
							1.3e-09	-0.14	Thyroid
							8.1e-09	-0.14	Testis
							1.5e-06	-0.17	Pituitary
							2e-06	-0.075	Esophagus - Mucosa
							2.2e-06	-0.1	Skin - Sun Exposed (Lower leg)
							1.2e-05	-0.1	Esophagus - Muscularis
							3.1e-05	-0.13	Esophagus - Gastroesophageal Junction
							9.3e-05	-0.088	Muscle - Skeletal
							9.5e-05	-0.075	Nerve - Tibial
							9.5e-05	-0.086	Heart - Atrial Appendage
							9.6e-05	-0.14	Artery - Coronary
						ENSG00000234072	5.7e-09	0.43	Brain - Cerebellar Hemisphere
							2.5e-07	0.43	Brain - Cerebellum
							5.7e-05	-0.1	Adipose - Visceral (Omentum)
							6.5e-05	-0.13	Cells - Cultured fibroblasts
						ENSG00000235267	0.00015	-0.19	Skin - Sun Exposed (Lower leg)
						FNDC4	0.0001	-0.11	Muscle - Skeletal
							0.00018	-0.094	Skin - Sun Exposed (Lower leg)
						GPN1	5e-05	-0.13	Stomach
						KHK	4.3e-06	0.17	Adipose - Subcutaneous
							5.5e-05	0.13	Esophagus - Muscularis
							8.9e-05	0.12	Whole Blood
							0.00011	0.14	Skin - Not Sun Exposed (Suprapubic)
							0.00016	0.14	Muscle - Skeletal
							0.00038	0.092	Artery - Tibial
						KRTCAP3	2.3e-05	0.17	Muscle - Skeletal
							5.3e-05	0.3	Adrenal Gland
						NRBP1	9.3e-24	-0.18	Skin - Sun Exposed (Lower leg)
							7.5e-14	-0.15	Skin - Not Sun Exposed (Suprapubic)
							1.1e-11	-0.18	Adipose - Subcutaneous
							1.2e-11	-0.15	Cells - Cultured fibroblasts
							1.9e-11	-0.3	Cells - EBV-transformed lymphocytes
							8e-10	-0.13	Artery - Tibial
							1.2e-07	-0.094	Whole Blood
							1.9e-07	-0.11	Colon - Transverse
							2.3e-07	-0.13	Testis
							2e-06	-0.074	Esophagus - Mucosa
							3.5e-06	-0.09	Esophagus - Muscularis
							7.1e-06	-0.18	Small Intestine - Terminal Ileum
							1.1e-05	-0.12	Artery - Aorta
							2.1e-05	-0.13	Adipose - Visceral (Omentum)
							4.2e-05	-0.14	Artery - Coronary
							0.00016	-0.088	Nerve - Tibial
							0.0002	-0.1	Thyroid
						PPM1G	1.5e-06	-0.078	Esophagus - Muscularis
							7.7e-05	-0.067	Breast - Mammary Tissue
							0.00012	-0.057	Colon - Transverse
							0.00013	-0.055	Skin - Sun Exposed (Lower leg)
							0.00015	-0.093	Pancreas
							0.00021	-0.052	Adipose - Visceral (Omentum)
						SLC5A6	9.6e-18	-0.18	Nerve - Tibial
							7.5e-11	-0.15	Thyroid
							1.1e-10	-0.15	Artery - Tibial
							5.9e-10	-0.16	Artery - Aorta
							6.7e-10	-0.12	Whole Blood
							3e-09	-0.18	Esophagus - Gastroesophageal Junction
							1.5e-08	-0.1	Muscle - Skeletal
							2.8e-08	-0.14	Esophagus - Muscularis
							3.4e-08	-0.16	Heart - Left Ventricle
							1.7e-07	-0.23	Spleen
							2.4e-07	-0.11	Skin - Sun Exposed (Lower leg)
							1e-06	-0.22	Pituitary
							3e-06	-0.11	Heart - Atrial Appendage
							4.8e-06	-0.16	Pancreas
							8.2e-06	-0.093	Adipose - Subcutaneous
							9.4e-06	-0.13	Colon - Sigmoid
							1.5e-05	-0.16	Artery - Coronary
							1.6e-05	-0.074	Lung
							3.4e-05	-0.075	Esophagus - Mucosa
							0.00017	-0.17	Adrenal Gland
							0.00029	-0.063	Cells - Cultured fibroblasts
						SNX17	3.4e-18	-0.22	Muscle - Skeletal
							2e-05	0.15	Adrenal Gland
							5.2e-05	-0.12	Heart - Atrial Appendage
						TRIM54	1.1e-08	-0.16	Testis
							3.5e-06	-0.22	Nerve - Tibial
						UCN	4.6e-06	0.17	Muscle - Skeletal
							9.4e-05	-0.13	Colon - Sigmoid
rs2728934	3	9421778	A	G	3p25.3	ENSG00000254485	1.4e-08	-0.48	Pituitary
							5.2e-07	-0.34	Prostate
							3.3e-06	-0.41	Brain - Cerebellar Hemisphere
							6e-06	-0.25	Breast - Mammary Tissue
							6.3e-06	-0.39	Brain - Nucleus accumbens (basal ganglia)
							1.1e-05	-0.4	Brain - Frontal Cortex (BA9)
							5.8e-05	-0.37	Brain - Cerebellum
						IL17RC	4.3e-05	-0.13	Muscle - Skeletal
						SETD5	1.9e-09	0.12	Cells - Cultured fibroblasts
							2.5e-05	0.19	Brain - Amygdala
							4e-05	0.083	Muscle - Skeletal
						SRGAP3	4.7e-28	-0.41	Esophagus - Muscularis
							3.4e-22	-0.39	Artery - Tibial
							5.8e-21	-0.51	Heart - Atrial Appendage
							1.2e-19	-0.29	Cells - Cultured fibroblasts
							1.6e-17	-0.37	Artery - Aorta
							3e-16	-0.42	Esophagus - Gastroesophageal Junction
							3.4e-16	-0.28	Adipose - Subcutaneous
							1.9e-13	-0.42	Artery - Coronary
							4.7e-13	-0.25	Colon - Sigmoid
							7.1e-13	-0.19	Nerve - Tibial
							3.6e-11	-0.25	Adipose - Visceral (Omentum)
							2.2e-09	-0.26	Colon - Transverse
							5.2e-06	-0.11	Lung
							4.2e-05	-0.1	Brain - Cortex
						THUMPD3	2.5e-21	0.2	Thyroid
							8.8e-15	0.38	Brain - Hypothalamus
							3e-13	0.33	Brain - Caudate (basal ganglia)
							7.6e-11	0.18	Nerve - Tibial
							8.2e-11	0.34	Brain - Nucleus accumbens (basal ganglia)
							1.1e-09	0.13	Cells - Cultured fibroblasts
							2.2e-09	0.38	Brain - Cortex
							3.6e-09	0.3	Brain - Putamen (basal ganglia)
							6.6e-09	0.26	Pancreas
							1.6e-08	0.31	Brain - Anterior qcingulate cortex (BA24)
							1.7e-08	0.12	Muscle - Skeletal
							7.3e-08	0.32	Brain - Frontal Cortex (BA9)
							2.1e-07	0.12	Heart - Atrial Appendage
							2.7e-07	0.18	Breast - Mammary Tissue
							1.1e-06	0.18	Stomach
							2.8e-06	0.27	Brain - Hippocampus
							2.9e-06	0.27	Brain - Cerebellum
							3.3e-06	0.27	Brain - Spinal cord (cervical c-1)
							4.7e-06	0.09	Lung
							2.8e-05	0.25	Spleen
							4e-05	0.2	Pituitary
							4.1e-05	0.12	Adipose - Subcutaneous
						THUMPD3-AS1	2.6e-28	0.23	Whole Blood
							3.9e-22	0.24	Cells - Cultured fibroblasts
							2.4e-18	0.23	Adipose - Subcutaneous
							2.6e-14	0.19	Esophagus - Mucosa
							2.7e-13	0.15	Skin - Not Sun Exposed (Suprapubic)
							2.1e-12	0.19	Lung
							3.6e-12	0.28	Pancreas
							3.1e-10	0.19	Adipose - Visceral (Omentum)
							3.9e-10	0.11	Skin - Sun Exposed (Lower leg)
							8.4e-10	0.17	Breast - Mammary Tissue
							8.8e-09	0.16	Testis
							1.1e-08	0.13	Muscle - Skeletal
							7.2e-08	0.15	Colon - Transverse
							5.1e-07	0.19	Cells - EBV-transformed lymphocytes
							8.5e-06	0.09	Nerve - Tibial
							1.1e-05	-0.16	Brain - Cerebellar Hemisphere
							1.6e-05	0.087	Artery - Tibial
							2.9e-05	0.14	Stomach
							6.4e-05	0.11	Heart - Atrial Appendage
rs4738680	8	58458021	T	A	8q12.1	CYP7A1	1.5e-12	-0.57	Spleen
							1.4e-05	-0.22	Thyroid
							0.00021	-0.15	Nerve - Tibial
						NSMAF	4.6e-05	-0.19	Cells - EBV-transformed lymphocytes
						SDCBP	1.4e-11	-0.14	Nerve - Tibial
							3.6e-10	0.21	Heart - Left Ventricle
							3.4e-09	0.15	Thyroid
							4.1e-09	-0.18	Colon - Sigmoid
							5.1e-09	-0.21	Spleen
							5.4e-09	0.21	Heart - Atrial Appendage
							7e-08	-0.13	Colon - Transverse
							1.9e-05	0.045	Whole Blood
						UBXN2B	2.4e-09	-0.15	Cells - Cultured fibroblasts
							1.3e-08	0.33	Liver
							2.5e-08	-0.12	Muscle - Skeletal
							5.4e-08	-0.17	Skin - Not Sun Exposed (Suprapubic)
							2.3e-07	-0.15	Artery - Tibial
							2.5e-07	-0.16	Nerve - Tibial
							6.7e-07	0.38	Kidney - Cortex
							7.3e-07	-0.13	Skin - Sun Exposed (Lower leg)
							1.7e-06	-0.14	Colon - Transverse
							5.7e-06	-0.17	Artery - Aorta
							2.8e-05	-0.15	Breast - Mammary Tissue
rs1580180	8	59387337	T	C	8q12.1	CYP7A1	1.5e-12	-0.57	Spleen
							1.4e-05	-0.22	Thyroid
							0.00021	-0.15	Nerve - Tibial
						NSMAF	4.6e-05	-0.19	Cells - EBV-transformed lymphocytes
						SDCBP	1.4e-11	-0.14	Nerve - Tibial
							3.6e-10	0.21	Heart - Left Ventricle
							3.4e-09	0.15	Thyroid
							4.1e-09	-0.18	Colon - Sigmoid
							5.1e-09	-0.21	Spleen
							5.4e-09	0.21	Heart - Atrial Appendage
							7e-08	-0.13	Colon - Transverse
							1.9e-05	0.045	Whole Blood
						UBXN2B	2.4e-09	-0.15	Cells - Cultured fibroblasts
							1.3e-08	0.33	Liver
							2.5e-08	-0.12	Muscle - Skeletal
							5.4e-08	-0.17	Skin - Not Sun Exposed (Suprapubic)
							2.3e-07	-0.15	Artery - Tibial
							2.5e-07	-0.16	Nerve - Tibial
							6.7e-07	0.38	Kidney - Cortex
							7.3e-07	-0.13	Skin - Sun Exposed (Lower leg)
							1.7e-06	-0.14	Colon - Transverse
							5.7e-06	-0.17	Artery - Aorta
							2.8e-05	-0.15	Breast - Mammary Tissue
rs1789809	11	90405867	G	C	11q14.3	ENSG00000254558	4.2e-05	0.15	Esophagus - Mucosa
						ENSG00000280367	7.5e-09	0.21	Thyroid
							2.4e-08	0.23	Esophagus - Mucosa
							8.6e-08	0.21	Lung
							1.2e-05	0.26	Testis
							1.4e-05	0.21	Stomach
							1.8e-05	0.23	Colon - Transverse
							1.9e-05	0.17	Cells - Cultured fibroblasts
							7e-05	0.15	Nerve - Tibial
							9e-05	0.13	Whole Blood
							9.3e-05	0.33	Small Intestine - Terminal Ileum
							0.00015	0.16	Skin - Sun Exposed (Lower leg)
							0.00016	0.29	Spleen
						ENSG00000280385	2.9e-08	-0.21	Artery - Tibial
							4.2e-05	-0.21	Artery - Aorta
							6.2e-05	-0.18	Skin - Not Sun Exposed (Suprapubic)
							0.00011	-0.14	Muscle - Skeletal
							0.00019	-0.17	Adipose - Subcutaneous
							0.00034	-0.15	Thyroid
							0.00045	-0.14	Skin - Sun Exposed (Lower leg)
						FOLH1B	9.5e-05	0.15	Testis
						NAALAD2	2.8e-08	0.16	Esophagus - Gastroesophageal Junction
							1.4e-06	0.13	Stomach
							2.4e-06	0.13	Esophagus - Muscularis
							0.00014	0.15	Adrenal Gland
rs8106322	19	31533324	A	G	19q12	ENSG00000280061	1.1e-05	0.16	Brain - Caudate (basal ganglia)
rs20551	22	41152004	A	G	22q13.2	ACO2	5.5e-15	0.19	Lung
							2.3e-11	0.15	Nerve - Tibial
							1.4e-07	0.092	Adipose - Subcutaneous
							9.9e-06	0.094	Artery - Tibial
							1.4e-05	0.22	Ovary
							1.7e-05	0.08	Colon - Sigmoid
							9.3e-05	0.16	Brain - Cerebellum
							0.00013	0.066	Esophagus - Muscularis
							0.00017	0.12	Artery - Aorta
							0.00024	0.088	Thyroid
						ACTBP15	4.3e-05	0.33	Testis
						CCDC134	6.3e-10	0.21	Adipose - Subcutaneous
							4.9e-08	-0.22	Testis
							4.4e-07	0.14	Whole Blood
							1.3e-06	0.13	Breast - Mammary Tissue
							3e-06	0.11	Cells - Cultured fibroblasts
							4.3e-06	0.17	Lung
							5.5e-05	0.2	Spleen
							0.00013	0.13	Adipose - Visceral (Omentum)
							0.00017	0.1	Skin - Sun Exposed (Lower leg)
							0.00018	0.13	Nerve - Tibial
						CENPM	8.7e-05	0.098	Skin - Sun Exposed (Lower leg)
							0.00019	0.16	Muscle - Skeletal
						CSDC2	4.5e-05	0.26	Brain - Frontal Cortex (BA9)
							9.8e-05	0.28	Brain - Cortex
						CYP2D6	0.00017	-0.2	Adipose - Subcutaneous
						DESI1	5.5e-05	0.17	Stomach
							0.00047	0.083	Skin - Sun Exposed (Lower leg)
						ENSG00000285531	0.00017	0.16	Skin - Sun Exposed (Lower leg)
							0.00032	0.14	Skin - Not Sun Exposed (Suprapubic)
						EP300	1.3e-05	0.083	Lung
							1.6e-05	0.13	Brain - Putamen (basal ganglia)
							2.2e-05	0.14	Spleen
							2.3e-05	0.14	Brain - Hypothalamus
							2.5e-05	0.14	Brain - Cerebellum
							3.2e-05	0.08	Adipose - Subcutaneous
							9.6e-05	0.095	Breast - Mammary Tissue
							9.7e-05	0.054	Skin - Sun Exposed (Lower leg)
							0.00012	0.14	Brain - Anterior qcingulate cortex (BA24)
							0.00019	0.049	Artery - Tibial
							0.00025	0.092	Brain - Cerebellar Hemisphere
						EP300-AS1	2.9e-05	-0.18	Skin - Not Sun Exposed (Suprapubic)
						L3MBTL2	6.3e-06	0.12	Esophagus - Mucosa
							9.2e-06	0.14	Brain - Frontal Cortex (BA9)
							1.6e-05	0.094	Skin - Not Sun Exposed (Suprapubic)
							1.9e-05	0.13	Artery - Aorta
							3e-05	0.085	Skin - Sun Exposed (Lower leg)
							4.1e-05	0.14	Heart - Atrial Appendage
							5.3e-05	0.17	Brain - Anterior qcingulate cortex (BA24)
							0.00011	0.18	Brain - Hypothalamus
						L3MBTL2-AS1	3.3e-10	0.31	Esophagus - Mucosa
							3.3e-08	0.26	Heart - Left Ventricle
							3.7e-06	0.25	Brain - Caudate (basal ganglia)
							4.5e-06	0.16	Adipose - Visceral (Omentum)
							1.4e-05	0.17	Lung
							2.7e-05	0.15	Brain - Hippocampus
							2.8e-05	0.14	Esophagus - Muscularis
							4.4e-05	0.17	Heart - Atrial Appendage
							7.6e-05	0.16	Nerve - Tibial
							0.00013	0.24	Cells - EBV-transformed lymphocytes
							0.00016	0.13	Thyroid
							0.00017	0.2	Stomach
							0.00029	0.13	Cells - Cultured fibroblasts
						MEI1	3e-15	0.35	Cells - Cultured fibroblasts
							5.6e-14	0.23	Whole Blood
							3.5e-13	0.33	Esophagus - Muscularis
							1.4e-10	0.25	Adipose - Subcutaneous
							3.6e-10	0.26	Lung
							1.4e-09	0.27	Cells - EBV-transformed lymphocytes
							1e-08	0.23	Artery - Tibial
							1e-07	0.3	Heart - Atrial Appendage
							1.3e-07	0.25	Muscle - Skeletal
							1.5e-07	0.31	Heart - Left Ventricle
							5e-07	0.2	Skin - Sun Exposed (Lower leg)
							5.9e-07	0.21	Adipose - Visceral (Omentum)
							7.9e-07	0.39	Brain - Anterior qcingulate cortex (BA24)
							3.2e-06	0.27	Esophagus - Gastroesophageal Junction
							8.7e-06	0.14	Esophagus - Mucosa
							1e-05	0.15	Thyroid
							1.6e-05	0.32	Adrenal Gland
							2.9e-05	0.27	Brain - Frontal Cortex (BA9)
							3.3e-05	0.21	Artery - Aorta
							8.3e-05	0.2	Spleen
							0.00011	0.18	Colon - Sigmoid
						NAGA	0.00031	0.091	Skin - Sun Exposed (Lower leg)
						PMM1	1.3e-09	-0.16	Muscle - Skeletal
							1.9e-06	-0.12	Cells - Cultured fibroblasts
							1.3e-05	-0.15	Thyroid
							5.8e-05	-0.22	Cells - EBV-transformed lymphocytes
						POLR3H	1.3e-14	0.45	Testis
							1.1e-09	0.28	Brain - Frontal Cortex (BA9)
							4.6e-08	-0.13	Cells - Cultured fibroblasts
							1e-06	0.27	Brain - Cortex
							2.9e-06	0.24	Brain - Cerebellum
							4.6e-06	0.21	Brain - Anterior qcingulate cortex (BA24)
							1.3e-05	0.18	Brain - Hippocampus
							4.6e-05	0.19	Brain - Cerebellar Hemisphere
						RANGAP1	4.4e-14	-0.17	Esophagus - Mucosa
							2.2e-06	-0.069	Skin - Sun Exposed (Lower leg)
							0.00035	0.15	Brain - Cerebellum
						SLC25A17	4.5e-08	0.14	Lung
							1e-07	0.11	Cells - Cultured fibroblasts
							1.4e-07	0.19	Adipose - Subcutaneous
							3.2e-06	0.17	Heart - Atrial Appendage
							5.5e-06	-0.22	Brain - Frontal Cortex (BA9)
							3e-05	0.13	Esophagus - Mucosa
							3.2e-05	0.11	Skin - Sun Exposed (Lower leg)
							8e-05	0.19	Brain - Nucleus accumbens (basal ganglia)
							9.1e-05	0.11	Nerve - Tibial
							0.00015	0.12	Skin - Not Sun Exposed (Suprapubic)
							0.00015	0.14	Adipose - Visceral (Omentum)
						ST13	3.1e-07	0.09	Cells - Cultured fibroblasts
							3.3e-05	0.085	Colon - Transverse
							0.00022	0.076	Skin - Not Sun Exposed (Suprapubic)
							0.00026	0.12	Pancreas
						TEF	2.7e-15	0.24	Whole Blood
							1.4e-11	0.45	Cells - EBV-transformed lymphocytes
							1.3e-05	0.2	Testis
						XPNPEP3	5.3e-11	0.21	Skin - Not Sun Exposed (Suprapubic)
							1.9e-10	0.19	Nerve - Tibial
							7.6e-10	0.21	Thyroid
							1.1e-09	0.22	Cells - Cultured fibroblasts
							1.4e-09	0.22	Adipose - Subcutaneous
							3.2e-08	0.16	Lung
							1.9e-07	0.17	Artery - Tibial
							6.6e-07	0.24	Colon - Transverse
							6.8e-07	0.19	Breast - Mammary Tissue
							2e-06	0.17	Adipose - Visceral (Omentum)
							2.6e-06	0.14	Whole Blood
							1.1e-05	0.17	Esophagus - Muscularis
							5.5e-05	0.23	Brain - Cerebellar Hemisphere
							7.6e-05	0.19	Pancreas
							8.8e-05	0.11	Esophagus - Mucosa
							0.00014	0.26	Brain - Spinal cord (cervical c-1)
							0.00015	0.12	Skin - Sun Exposed (Lower leg)
							0.00016	0.15	Esophagus - Gastroesophageal Junction
						ZC3H7B	2.1e-05	0.12	Brain - Frontal Cortex (BA9)
							5.8e-05	0.13	Brain - Cerebellar Hemisphere
							0.00024	0.11	Brain - Cerebellum
							0.00024	-0.11	Esophagus - Mucosa

## Sheet: Table4
Table 4. Single-Cell eQTLs for novel loci identified in the meta-analysis.
SNP	CHR	BP	A1	A2	geneName	QTLtype	Sample	cellState	cellTypeName	pValue	beta	se	study	DOI
rs2014252	2	27239537	T	A	AGBL5	Response eQTL	Human iPSC-derived midbrain neurons	Cell Proliferation On Day 52; Treated With Rotenone	Astrocyte-like Cells	5.73871e-05	-0.26309	0.06539	Jerber2021NG	10.1038/s41588-021-00801-6
					ATRAID	Cell-type-specific eQTL	Human CD4+ T cells	After The First Cell Division (40 h)	Naive T Cell	5.3822e-05	0.30575	0.07126	Soskic2022NG	10.1038/s41588-022-01066-3
						Cell-type-specific eQTL	Human CD4+ T cells	Before Dividing (16 h)	Naive T Cell	4.82877e-06	0.66329	0.13559	Soskic2022NG	10.1038/s41588-022-01066-3
						Cell-type-specific eQTL	Human CD4+ T cells	After The First Cell Division (40 h)	CD4+ Effector Memory T	7.60104e-05	0.36402	0.08679	Soskic2022NG	10.1038/s41588-022-01066-3
						Cell-type-specific eQTL	Human CD4+ T cells	After The First Cell Division (40 h)	CD4+ Central Memory T	1.21301e-05	0.45201	0.09615	Soskic2022NG	10.1038/s41588-022-01066-3
						Cell-type-specific eQTL	Human CD4+ T cells	Harvested After 40 H Stimulation	CD4+ Naive T	1.14194e-06	0.37194	0.06998	Soskic2022NG	10.1038/s41588-022-01066-3
						Cell-type-specific eQTL	Human CD4+ T cells	Harvested After 16 H Stimulation	CD4+ Naive T	9.27985e-07	0.67145	0.12651	Soskic2022NG	10.1038/s41588-022-01066-3
						Cell-type-specific eQTL	Human CD4+ T cells	After The First Cell Division (40 h)	CD4 Memory	1.72156e-05	0.11383	0.02471	Soskic2022NG	10.1038/s41588-022-01066-3
						Cell-type-specific eQTL	Human iPSC-derived midbrain neurons	Cell Proliferation On Day 52	Serotonergic-like Neurons	4.38427e-09	0.305	0.05197	Jerber2021NG	10.1038/s41588-021-00801-6
						Response eQTL	Human iPSC-derived midbrain neurons	Cell Proliferation On Day 52; Treated With Rotenone	Serotonergic-like Neurons	2.34227e-08	0.31549	0.05649	Jerber2021NG	10.1038/s41588-021-00801-6
						Cell-type-specific eQTL	Human iPSC-derived midbrain neurons	Cell Proliferation On Day 52	Ependymal-like 1	3.63017e-06	0.33608	0.07256	Jerber2021NG	10.1038/s41588-021-00801-6
						Response eQTL	Human iPSC-derived midbrain neurons	Cell Proliferation On Day 52; Treated With Rotenone	Ependymal-like 1	9.13979e-13	0.54541	0.07636	Jerber2021NG	10.1038/s41588-021-00801-6
						Cell-type-specific eQTL	Human iPSC-derived midbrain neurons	Cell Proliferation On Day 52	Dopaminergic Neurons	3.2636e-08	0.28612	0.05177	Jerber2021NG	10.1038/s41588-021-00801-6
						Cell-type-specific eQTL	Human iPSC-derived midbrain neurons	Cell Proliferation On Day 52	Astrocyte-like Cells	0.000121109	0.37569	0.09774	Jerber2021NG	10.1038/s41588-021-00801-6
						Cell-type-specific eQTL	Human iPSC-derived midbrain neurons	Cell Proliferation On Day 30	Serotonergic-like Neurons	1.7446e-07	0.18409	0.03523	Jerber2021NG	10.1038/s41588-021-00801-6
						Cell-type-specific eQTL	Human iPSC-derived midbrain neurons	Cell Proliferation On Day 30	Floor Plate Progenitors	1.13667e-07	0.20003	0.03772	Jerber2021NG	10.1038/s41588-021-00801-6
						Cell-type-specific eQTL	Human iPSC-derived midbrain neurons	Cell Proliferation On Day 30	Ependymal-like 1	5.17044e-07	0.26749	0.05329	Jerber2021NG	10.1038/s41588-021-00801-6
						Cell-type-specific eQTL	Human iPSC-derived midbrain neurons	Cell Proliferation On Day 30	Dopaminergic Neurons	4.06307e-06	0.17938	0.03893	Jerber2021NG	10.1038/s41588-021-00801-6
						Cell-type-specific eQTL	Human iPSC-derived midbrain neurons	Cell Proliferation On Day 11	Proliferating Floor Plate Progenitors	4.14558e-10	0.13678	0.02189	Jerber2021NG	10.1038/s41588-021-00801-6
						Cell-type-specific eQTL	Human iPSC-derived midbrain neurons	Cell Proliferation On Day 11	Floor Plate Progenitors	3.1934e-08	0.11598	0.02097	Jerber2021NG	10.1038/s41588-021-00801-6
						Cell-type-specific eQTL	Human peripheral blood mononuclear cells	SARS-CoV-2-stimulated	CD4+ T Cell	0.000107873	0.07656	0.01939	Aquino2023Nature	10.1038/s41586-023-06422-9
						Cell-type-specific eQTL	Human peripheral blood mononuclear cells	SARS-CoV-2-stimulated	CD4+ T Cell	0.000107873	0.07656	0.01939	Aquino2023Nature	10.1038/s41586-023-06422-9
					CGREF1	Cell-type-specific eQTL	Human CD4+ T cells	Before Dividing (16 h)	Naive T Cell	0.00056152	0.50472	0.14065	Soskic2022NG	10.1038/s41588-022-01066-3
					NRBP1	Cell-type-specific eQTL	Human CD4+ T cells	After Acquiring Effector Functions (5 D)	CD4+ Central Memory T	0.000306852	-0.35757	0.0944	Soskic2022NG	10.1038/s41588-022-01066-3
						Cell-type-specific eQTL	Human CD4+ T cells	After Acquiring Effector Functions (5 D)	CD4 Memory	0.000145553	-0.31654	0.07896	Soskic2022NG	10.1038/s41588-022-01066-3
					NRBP1	Response eQTL	Human iPSC-derived midbrain neurons	Cell Proliferation On Day 52; Treated With Rotenone	Serotonergic-like Neurons	0.000595978	-0.19573	0.05701	Jerber2021NG	10.1038/s41588-021-00801-6
					SLC5A6	Cell-type-specific eQTL	Human iPSC-derived midbrain neurons	Cell Proliferation On Day 52	Serotonergic-like Neurons	2.36635e-07	-0.26721	0.05171	Jerber2021NG	10.1038/s41588-021-00801-6
						Response eQTL	Human iPSC-derived midbrain neurons	Cell Proliferation On Day 52; Treated With Rotenone	Serotonergic-like Neurons	1.03999e-05	-0.23453	0.0532	Jerber2021NG	10.1038/s41588-021-00801-6
						Cell-type-specific eQTL	Human iPSC-derived midbrain neurons	Cell Proliferation On Day 52	Dopaminergic Neurons	0.000206977	-0.23665	0.06378	Jerber2021NG	10.1038/s41588-021-00801-6
						Cell-type-specific eQTL	Human iPSC-derived midbrain neurons	Cell Proliferation On Day 30	Dopaminergic Neurons	0.000272512	-0.16412	0.04509	Jerber2021NG	10.1038/s41588-021-00801-6
rs2728934	3	9421778	A	G	SETD5-AS1	Cell-type-specific eQTL	Human lung tissue	-	CD8+ T Cell	1.55712e-06	0.09249	0.01925	Perez2022Science	10.1126/science.abf1970
						Cell-type-specific eQTL	Human lung tissue	-	Natural Killer Cell (NK)	0.000993062	0.08297	0.0252	Perez2022Science	10.1126/science.abf1970
						Cell-type-specific eQTL	Human lung tissue	-	Naive B Cell	0.000166956	0.08664	0.02302	Perez2022Science	10.1126/science.abf1970
					SRGAP3	Cell-type-specific eQTL	Human brain nuclei	-	Oligodendrocytes	8.09468e-05	0.26897	0.06824	Bryois2022NN	10.1038/s41593-022-01128-z
					THUMPD3-AS1	Cell-type-specific eQTL	Human CD4 T cells	-	Naive Regulatory T	2.132e-05	0.72	0.16939	Schmiedel2022SI	10.1126/sciimmunol.abm2508
						Cell-type-specific eQTL	Human CD4 T cells	Classical T-helper 17	CD4+ T Cell	9.24e-06	0.76	0.17139	Schmiedel2022SI	10.1126/sciimmunol.abm2508
						Cell-type-specific eQTL	Human CD4 T cells	-	Monocyte (Mono)	4.384e-05	0.7	0.17131	Schmiedel2022SI	10.1126/sciimmunol.abm2508
						Cell-type-specific eQTL	Human peripheral blood mononuclear cells	-	Monocyte (Mono)	0.0003581	-3.56918	1	Oelen2022NC	10.1038/s41467-022-30893-5
						Response eQTL	Human peripheral blood mononuclear cells	3 H P. Aeruginosa-stimulated	CD8+ T Cell	3.98813e-06	-4.612	1.00002	Oelen2022NC	10.1038/s41467-022-30893-5
						Response eQTL	Human peripheral blood mononuclear cells	3 H P. Aeruginosa-stimulated	CD4+ T Cell	0.0004093	-3.53401	1.00006	Oelen2022NC	10.1038/s41467-022-30893-5
						Response eQTL	Human peripheral blood mononuclear cells	3 H M. Tuberculosis-stimulated	Monocyte (Mono)	9.91756e-05	-3.8926	1.00002	Oelen2022NC	10.1038/s41467-022-30893-5
						Response eQTL	Human peripheral blood mononuclear cells	3 H M. Tuberculosis-stimulated	CD8+ T Cell	1.60472e-05	-4.3138	1.00001	Oelen2022NC	10.1038/s41467-022-30893-5
						Response eQTL	Human peripheral blood mononuclear cells	3 H C. Albicans (CA)-stimulated	Monocyte (Mono)	0.0003763	-3.55617	1.00004	Oelen2022NC	10.1038/s41467-022-30893-5
						Response eQTL	Human peripheral blood mononuclear cells	3 H C. Albicans (CA)-stimulated	CD8+ T Cell	0.0003786	-3.55457	1	Oelen2022NC	10.1038/s41467-022-30893-5
						Response eQTL	Human peripheral blood mononuclear cells	3 H C. Albicans (CA)-stimulated	CD4+ T Cell	3.58995e-05	-4.1324	1	Oelen2022NC	10.1038/s41467-022-30893-5
						Response eQTL	Human peripheral blood mononuclear cells	24 H C. Albicans (CA)-stimulated	CD8+ T Cell	4.36987e-05	-4.087	1.00003	Oelen2022NC	10.1038/s41467-022-30893-5
						Cell-type-specific eQTL	Human iPSC-derived midbrain neurons	Cell Proliferation On Day 52	Serotonergic-like Neurons	3.36243e-05	0.34831	0.08398	Jerber2021NG	10.1038/s41588-021-00801-6
						Response eQTL	Human iPSC-derived midbrain neurons	Cell Proliferation On Day 52; Treated With Rotenone	Serotonergic-like Neurons	9.46833e-05	0.34515	0.08841	Jerber2021NG	10.1038/s41588-021-00801-6
						Cell-type-specific eQTL	Human iPSC-derived midbrain neurons	Cell Proliferation On Day 52	Ependymal-like 1	1.94192e-11	0.47382	0.07061	Jerber2021NG	10.1038/s41588-021-00801-6
						Response eQTL	Human iPSC-derived midbrain neurons	Cell Proliferation On Day 52; Treated With Rotenone	Ependymal-like 1	7.87802e-05	0.20508	0.05194	Jerber2021NG	10.1038/s41588-021-00801-6
						Cell-type-specific eQTL	Human iPSC-derived midbrain neurons	Cell Proliferation On Day 30	Floor Plate Progenitors	1.97523e-06	0.26627	0.05599	Jerber2021NG	10.1038/s41588-021-00801-6
						Cell-type-specific eQTL	Human iPSC-derived midbrain neurons	Cell Proliferation On Day 30	Ependymal-like 1	2.33156e-09	0.50764	0.08499	Jerber2021NG	10.1038/s41588-021-00801-6
						Cell-type-specific eQTL	Human peripheral blood mononuclear cells	Non-stimulated	CD8+ T Cell	4.72869e-09	0.10205	0.01666	Aquino2023Nature	10.1038/s41586-023-06422-9
						Cell-type-specific eQTL	Human peripheral blood mononuclear cells	Non-stimulated	CD8+ T Cell	4.72869e-09	0.10205	0.01666	Aquino2023Nature	10.1038/s41586-023-06422-9
						Cell-type-specific eQTL	Human peripheral blood mononuclear cells	Influenza A virus-stimulated	CD8+ T Cell	1.6149e-07	0.09357	0.01723	Aquino2023Nature	10.1038/s41586-023-06422-9
						Cell-type-specific eQTL	Human peripheral blood mononuclear cells	Influenza A virus-stimulated	CD8+ T Cell	1.6149e-07	0.09357	0.01723	Aquino2023Nature	10.1038/s41586-023-06422-9
						Cell-type-specific eQTL	Human peripheral blood mononuclear cells	SARS-CoV-2-stimulated	CD8+ T Cell	7.61293e-09	0.10903	0.01806	Aquino2023Nature	10.1038/s41586-023-06422-9
						Cell-type-specific eQTL	Human peripheral blood mononuclear cells	SARS-CoV-2-stimulated	CD8+ T Cell	7.61293e-09	0.10903	0.01806	Aquino2023Nature	10.1038/s41586-023-06422-9
						Cell-type-specific eQTL	Human peripheral blood mononuclear cells	Non-stimulated	CD4+ T Cell	3.23968e-11	0.09615	0.01369	Aquino2023Nature	10.1038/s41586-023-06422-9
						Cell-type-specific eQTL	Human peripheral blood mononuclear cells	Non-stimulated	CD4+ T Cell	3.23968e-11	0.09615	0.01369	Aquino2023Nature	10.1038/s41586-023-06422-9
						Cell-type-specific eQTL	Human peripheral blood mononuclear cells	Influenza A virus-stimulated	CD4+ T Cell	1.05836e-10	0.11282	0.01657	Aquino2023Nature	10.1038/s41586-023-06422-9
						Cell-type-specific eQTL	Human peripheral blood mononuclear cells	Influenza A virus-stimulated	CD4+ T Cell	1.05836e-10	0.11282	0.01657	Aquino2023Nature	10.1038/s41586-023-06422-9
						Cell-type-specific eQTL	Human peripheral blood mononuclear cells	SARS-CoV-2-stimulated	CD4+ T Cell	1.11606e-05	0.07832	0.01739	Aquino2023Nature	10.1038/s41586-023-06422-9
						Cell-type-specific eQTL	Human peripheral blood mononuclear cells	SARS-CoV-2-stimulated	CD4+ T Cell	1.11606e-05	0.07832	0.01739	Aquino2023Nature	10.1038/s41586-023-06422-9
						Cell-type-specific eQTL	Human peripheral blood mononuclear cells	Non-stimulated	Natural Killer Cell (NK)	9.30477e-05	0.11338	0.02839	Aquino2023Nature	10.1038/s41586-023-06422-9
						Cell-type-specific eQTL	Human peripheral blood mononuclear cells	Non-stimulated	Natural Killer Cell (NK)	9.30477e-05	0.11338	0.02839	Aquino2023Nature	10.1038/s41586-023-06422-9
						Cell-type-specific eQTL	Human peripheral blood mononuclear cells	Influenza A virus-stimulated	Natural Killer Cell (NK)	1.70032e-06	0.16949	0.03433	Aquino2023Nature	10.1038/s41586-023-06422-9
						Cell-type-specific eQTL	Human peripheral blood mononuclear cells	Influenza A virus-stimulated	Natural Killer Cell (NK)	1.70032e-06	0.16949	0.03433	Aquino2023Nature	10.1038/s41586-023-06422-9
						Cell-type-specific eQTL	Human peripheral blood mononuclear cells	SARS-CoV-2-stimulated	Natural Killer Cell (NK)	5.87799e-05	0.14276	0.03476	Aquino2023Nature	10.1038/s41586-023-06422-9
						Cell-type-specific eQTL	Human peripheral blood mononuclear cells	SARS-CoV-2-stimulated	Natural Killer Cell (NK)	5.87799e-05	0.14276	0.03476	Aquino2023Nature	10.1038/s41586-023-06422-9
						Cell-type-specific eQTL	Human peripheral blood mononuclear cells	Non-stimulated	Monocyte (Mono)	7.74193e-09	0.1788	0.02958	Aquino2023Nature	10.1038/s41586-023-06422-9
						Cell-type-specific eQTL	Human peripheral blood mononuclear cells	Non-stimulated	Monocyte (Mono)	7.74193e-09	0.1788	0.02958	Aquino2023Nature	10.1038/s41586-023-06422-9
						Cell-type-specific eQTL	Human peripheral blood mononuclear cells	Influenza A virus-stimulated	Monocyte (Mono)	4.14732e-05	0.38098	0.09077	Aquino2023Nature	10.1038/s41586-023-06422-9
						Cell-type-specific eQTL	Human peripheral blood mononuclear cells	Influenza A virus-stimulated	Monocyte (Mono)	4.14732e-05	0.38098	0.09077	Aquino2023Nature	10.1038/s41586-023-06422-9
						Cell-type-specific eQTL	Human peripheral blood mononuclear cells	SARS-CoV-2-stimulated	Monocyte (Mono)	2.61274e-10	0.19114	0.02866	Aquino2023Nature	10.1038/s41586-023-06422-9
						Cell-type-specific eQTL	Human peripheral blood mononuclear cells	SARS-CoV-2-stimulated	Monocyte (Mono)	2.61274e-10	0.19114	0.02866	Aquino2023Nature	10.1038/s41586-023-06422-9
						Cell-type-specific eQTL	Human peripheral blood mononuclear cells	Non-stimulated	B Cell	0.00010252	0.1103	0.02782	Aquino2023Nature	10.1038/s41586-023-06422-9
						Cell-type-specific eQTL	Human peripheral blood mononuclear cells	Non-stimulated	B Cell	0.00010252	0.1103	0.02782	Aquino2023Nature	10.1038/s41586-023-06422-9
						Cell-type-specific eQTL	Human peripheral blood mononuclear cells	Influenza A virus-stimulated	B Cell	3.69028e-05	0.11869	0.02811	Aquino2023Nature	10.1038/s41586-023-06422-9
						Cell-type-specific eQTL	Human peripheral blood mononuclear cells	Influenza A virus-stimulated	B Cell	3.69028e-05	0.11869	0.02811	Aquino2023Nature	10.1038/s41586-023-06422-9
						Cell-type-specific eQTL	Human peripheral blood mononuclear cells	Non-stimulated	CD8+ Naive T	2.24014e-07	0.14598	0.02718	Aquino2023Nature	10.1038/s41586-023-06422-9
						Cell-type-specific eQTL	Human peripheral blood mononuclear cells	Non-stimulated	CD8+ Naive T	2.24014e-07	0.14598	0.02718	Aquino2023Nature	10.1038/s41586-023-06422-9
						Cell-type-specific eQTL	Human peripheral blood mononuclear cells	Non-stimulated	CD4+ Naive T	4.824e-08	0.1101	0.01939	Aquino2023Nature	10.1038/s41586-023-06422-9
						Cell-type-specific eQTL	Human peripheral blood mononuclear cells	Non-stimulated	CD4+ Naive T	4.824e-08	0.1101	0.01939	Aquino2023Nature	10.1038/s41586-023-06422-9
						Cell-type-specific eQTL	Human peripheral blood mononuclear cells	Influenza A virus-stimulated	CD4+ Naive T	2.15366e-09	0.13121	0.02093	Aquino2023Nature	10.1038/s41586-023-06422-9
						Cell-type-specific eQTL	Human peripheral blood mononuclear cells	Influenza A virus-stimulated	CD4+ Naive T	2.15366e-09	0.13121	0.02093	Aquino2023Nature	10.1038/s41586-023-06422-9
						Cell-type-specific eQTL	Human peripheral blood mononuclear cells	SARS-CoV-2-stimulated	CD4+ Naive T	0.000188428	0.08424	0.02215	Aquino2023Nature	10.1038/s41586-023-06422-9
						Cell-type-specific eQTL	Human peripheral blood mononuclear cells	SARS-CoV-2-stimulated	CD4+ Naive T	0.000188428	0.08424	0.02215	Aquino2023Nature	10.1038/s41586-023-06422-9
						Cell-type-specific eQTL	Human peripheral blood mononuclear cells	Non-stimulated	Effector CD4+ T Cell	5.45262e-06	0.08931	0.01911	Aquino2023Nature	10.1038/s41586-023-06422-9
						Cell-type-specific eQTL	Human peripheral blood mononuclear cells	Non-stimulated	Effector CD4+ T Cell	5.45262e-06	0.08931	0.01911	Aquino2023Nature	10.1038/s41586-023-06422-9
						Cell-type-specific eQTL	Human peripheral blood mononuclear cells	Influenza A virus-stimulated	Effector CD4+ T Cell	8.48264e-07	0.11454	0.02253	Aquino2023Nature	10.1038/s41586-023-06422-9
						Cell-type-specific eQTL	Human peripheral blood mononuclear cells	Influenza A virus-stimulated	Effector CD4+ T Cell	8.48264e-07	0.11454	0.02253	Aquino2023Nature	10.1038/s41586-023-06422-9
						Cell-type-specific eQTL	Human peripheral blood mononuclear cells	SARS-CoV-2-stimulated	Effector CD4+ T Cell	2.97471e-05	0.09089	0.02127	Aquino2023Nature	10.1038/s41586-023-06422-9
						Cell-type-specific eQTL	Human peripheral blood mononuclear cells	SARS-CoV-2-stimulated	Effector CD4+ T Cell	2.97471e-05	0.09089	0.02127	Aquino2023Nature	10.1038/s41586-023-06422-9
						Cell-type-specific eQTL	Human peripheral blood mononuclear cells	CD56-; Influenza A virus-stimulated	Natural Killer Cell (NK)	6.59626e-05	0.33549	0.08226	Aquino2023Nature	10.1038/s41586-023-06422-9
						Cell-type-specific eQTL	Human peripheral blood mononuclear cells	CD56-; Influenza A virus-stimulated	Natural Killer Cell (NK)	6.59626e-05	0.33549	0.08226	Aquino2023Nature	10.1038/s41586-023-06422-9
						Cell-type-specific eQTL	Human peripheral blood mononuclear cells	Non-stimulated	CD14+ Monocyte (CD14 Mono)	1.25737e-08	0.18145	0.03048	Aquino2023Nature	10.1038/s41586-023-06422-9
						Cell-type-specific eQTL	Human peripheral blood mononuclear cells	Non-stimulated	CD14+ Monocyte (CD14 Mono)	1.25737e-08	0.18145	0.03048	Aquino2023Nature	10.1038/s41586-023-06422-9
						Cell-type-specific eQTL	Human peripheral blood mononuclear cells	SARS-CoV-2-stimulated	CD14+ Monocyte (CD14 Mono)	7.35862e-10	0.21635	0.03337	Aquino2023Nature	10.1038/s41586-023-06422-9
						Cell-type-specific eQTL	Human peripheral blood mononuclear cells	SARS-CoV-2-stimulated	CD14+ Monocyte (CD14 Mono)	7.35862e-10	0.21635	0.03337	Aquino2023Nature	10.1038/s41586-023-06422-9
					TTLL3	Cell-type-specific eQTL	Human brain nuclei	-	Endothelial Cell (Endo)	3.24903e-06	-0.46888	0.10074	Bryois2022NN	10.1038/s41593-022-01128-z
rs2517801	6	29877773	T	C	HCG4B	Cell-type-specific eQTL	Human CD4 T cells	Classical T-helper 1	CD4+ T Cell	1.135e-06	0.67	0.13767	Schmiedel2022SI	10.1126/sciimmunol.abm2508
						Cell-type-specific eQTL	Human CD4 T cells	TCR-STIM	CD8+ Naive T	5.928e-06	0.62	0.1369	Schmiedel2022SI	10.1126/sciimmunol.abm2508
						Cell-type-specific eQTL	Human CD4 T cells	-	CD8+ Naive T	5.42e-05	0.55	0.13625	Schmiedel2022SI	10.1126/sciimmunol.abm2508
						Cell-type-specific eQTL	Human CD4 T cells	TCR-STIM	CD4+ Naive T	8.258e-06	0.61	0.13682	Schmiedel2022SI	10.1126/sciimmunol.abm2508
					HCG4P5	Cell-type-specific eQTL	Human CD4 T cells	-	CD4+ T Cell	1.106e-06	-0.67	0.13753	Schmiedel2022SI	10.1126/sciimmunol.abm2508
					HCG4P7	Cell-type-specific eQTL	Human CD4 T cells	-	Naive Regulatory T	2.297e-06	-0.65	0.13756	Schmiedel2022SI	10.1126/sciimmunol.abm2508
						Cell-type-specific eQTL	Human CD4 T cells	Classical T-helper 1 / T-helper 17	CD4+ T Cell	6.225e-05	-0.56	0.13986	Schmiedel2022SI	10.1126/sciimmunol.abm2508
						Cell-type-specific eQTL	Human CD4 T cells	Classical T-helper 2	CD4+ T Cell	7.838e-06	-0.62	0.13872	Schmiedel2022SI	10.1126/sciimmunol.abm2508
						Cell-type-specific eQTL	Human CD4 T cells	Classical T-helper 17	CD4+ T Cell	1.423e-05	-0.6	0.13824	Schmiedel2022SI	10.1126/sciimmunol.abm2508
						Cell-type-specific eQTL	Human CD4 T cells	Classical T-helper 1	CD4+ T Cell	5.595e-05	-0.58	0.14395	Schmiedel2022SI	10.1126/sciimmunol.abm2508
						Cell-type-specific eQTL	Human CD4 T cells	-	CD4+ T Cell	2.141e-05	-0.59	0.13883	Schmiedel2022SI	10.1126/sciimmunol.abm2508
						Cell-type-specific eQTL	Human CD4 T cells	-	Natural Killer Cell (NK)	3.358e-05	-0.58	0.13984	Schmiedel2022SI	10.1126/sciimmunol.abm2508
						Cell-type-specific eQTL	Human CD4 T cells	-	CD8+ Naive T	2.538e-06	-0.65	0.13815	Schmiedel2022SI	10.1126/sciimmunol.abm2508
						Cell-type-specific eQTL	Human CD4 T cells	-	CD4+ Naive T	2.447e-06	-0.64	0.13581	Schmiedel2022SI	10.1126/sciimmunol.abm2508
						Cell-type-specific eQTL	Human CD4 T cells	-	Naive B Cell	6.56e-07	-0.66	0.13269	Schmiedel2022SI	10.1126/sciimmunol.abm2508
					HLA-A	Cell-type-specific eQTL	Human CD4 T cells	-	CD4+ T Cell	4.31e-07	-0.69	0.13651	Schmiedel2022SI	10.1126/sciimmunol.abm2508
						Cell-type-specific eQTL	Human CD4 T cells	-	CD8+ Naive T	0.0001781	-0.52	0.13873	Schmiedel2022SI	10.1126/sciimmunol.abm2508
						Cell-type-specific eQTL	Human peripheral blood mononuclear cells	Influenza	CD4+ T Cell	0.000507301	-0.60073	0.17278	Randolph2021Science	10.1126/science.abg0928
						Cell-type-specific eQTL	Human peripheral blood mononuclear cells	Mock Treatment	CD4+ T Cell	0.000285374	-0.67238	0.18532	Randolph2021Science	10.1126/science.abg0928
						Cell-type-specific eQTL	Human lung tissue	CDC2	Conventional Dendritic Cell	9.37438e-08	-0.50864	0.0875	Natri2023biorxiv	10.1101/2023.03.17.533161
						Cell-type-specific eQTL	Human lung tissue	-	T Proliferating	2.69698e-06	-0.37045	0.07389	Natri2023biorxiv	10.1101/2023.03.17.533161
						Cell-type-specific eQTL	Human lung tissue	-	Monocyte (Mono)	9.09748e-07	-0.43441	0.08255	Natri2023biorxiv	10.1101/2023.03.17.533161
						Cell-type-specific eQTL	Human lung tissue	-	Macrophages	3.19386e-08	-0.37778	0.06374	Natri2023biorxiv	10.1101/2023.03.17.533161
						Cell-type-specific eQTL	Human lung tissue	Inflammatory	Monocyte (Mono)	2.79989e-07	-0.36417	0.06649	Natri2023biorxiv	10.1101/2023.03.17.533161
						Cell-type-specific eQTL	Human lung tissue	-	Alveolar Macrophages	6.55862e-07	-0.46674	0.08677	Natri2023biorxiv	10.1101/2023.03.17.533161
						Cell-type-specific eQTL	Human lung tissue	Venule	Endothelial Cell (Endo)	4.01947e-07	-0.42084	0.07647	Natri2023biorxiv	10.1101/2023.03.17.533161
					HLA-G	Cell-type-specific eQTL	Human CD4 T cells	-	Naive Regulatory T	4.625e-06	0.63	0.13752	Schmiedel2022SI	10.1126/sciimmunol.abm2508
						Cell-type-specific eQTL	Human CD4 T cells	-	Memory Regulatory T	3.078e-08	0.74	0.13365	Schmiedel2022SI	10.1126/sciimmunol.abm2508
						Cell-type-specific eQTL	Human CD4 T cells	Classical T-helper 1 / T-helper 17	CD4+ T Cell	2.83e-06	0.64	0.13667	Schmiedel2022SI	10.1126/sciimmunol.abm2508
						Cell-type-specific eQTL	Human CD4 T cells	Classical T-helper 2	CD4+ T Cell	4.968e-07	0.68	0.13525	Schmiedel2022SI	10.1126/sciimmunol.abm2508
						Cell-type-specific eQTL	Human CD4 T cells	Classical T-helper 17	CD4+ T Cell	2.137e-06	0.64	0.13502	Schmiedel2022SI	10.1126/sciimmunol.abm2508
						Cell-type-specific eQTL	Human CD4 T cells	Classical T-helper 1	CD4+ T Cell	2.179e-07	0.72	0.13891	Schmiedel2022SI	10.1126/sciimmunol.abm2508
						Cell-type-specific eQTL	Human CD4 T cells	-	CD4+ T Cell	3.925e-06	0.63	0.1365	Schmiedel2022SI	10.1126/sciimmunol.abm2508
						Cell-type-specific eQTL	Human CD4 T cells	-	Natural Killer Cell (NK)	2.127e-07	0.7	0.13493	Schmiedel2022SI	10.1126/sciimmunol.abm2508
						Cell-type-specific eQTL	Human CD4 T cells	Non-classical	Monocyte (Mono)	3.094e-05	0.57	0.13681	Schmiedel2022SI	10.1126/sciimmunol.abm2508
						Cell-type-specific eQTL	Human CD4 T cells	-	Monocyte (Mono)	1.808e-08	0.73	0.12968	Schmiedel2022SI	10.1126/sciimmunol.abm2508
						Cell-type-specific eQTL	Human CD4 T cells	TCR-STIM	CD8+ Naive T	1.474e-07	0.71	0.13509	Schmiedel2022SI	10.1126/sciimmunol.abm2508
						Cell-type-specific eQTL	Human CD4 T cells	-	CD8+ Naive T	8.886e-07	0.67	0.13632	Schmiedel2022SI	10.1126/sciimmunol.abm2508
						Cell-type-specific eQTL	Human CD4 T cells	TCR-STIM	CD4+ Naive T	7.603e-07	0.65	0.13144	Schmiedel2022SI	10.1126/sciimmunol.abm2508
						Cell-type-specific eQTL	Human CD4 T cells	-	CD4+ Naive T	7.872e-06	0.62	0.13874	Schmiedel2022SI	10.1126/sciimmunol.abm2508
					HLA-H	Cell-type-specific eQTL	Human CD4 T cells	Classical T-helper 1 / T-helper 17	CD4+ T Cell	1.165e-07	0.72	0.13588	Schmiedel2022SI	10.1126/sciimmunol.abm2508
						Cell-type-specific eQTL	Human CD4 T cells	Classical T-helper 2	CD4+ T Cell	7.321e-07	0.67	0.13528	Schmiedel2022SI	10.1126/sciimmunol.abm2508
						Cell-type-specific eQTL	Human CD4 T cells	Classical T-helper 17	CD4+ T Cell	1.825e-06	0.65	0.13621	Schmiedel2022SI	10.1126/sciimmunol.abm2508
						Cell-type-specific eQTL	Human CD4 T cells	Classical T-helper 1	CD4+ T Cell	1.814e-06	0.67	0.14037	Schmiedel2022SI	10.1126/sciimmunol.abm2508
						Cell-type-specific eQTL	Human CD4 T cells	-	Natural Killer Cell (NK)	3.327e-06	0.64	0.13765	Schmiedel2022SI	10.1126/sciimmunol.abm2508
						Cell-type-specific eQTL	Human CD4 T cells	-	CD8+ Naive T	1.34e-06	0.66	0.13654	Schmiedel2022SI	10.1126/sciimmunol.abm2508
						Cell-type-specific eQTL	Human CD4 T cells	-	CD4+ Naive T	1.404e-05	0.6	0.13815	Schmiedel2022SI	10.1126/sciimmunol.abm2508
						Cell-type-specific eQTL	Human CD4 T cells	-	Naive B Cell	5.685e-08	0.71	0.13079	Schmiedel2022SI	10.1126/sciimmunol.abm2508
					HLA-J	Cell-type-specific eQTL	Human CD4 T cells	TCR-STIM	CD8+ Naive T	6.057e-05	0.55	0.13714	Schmiedel2022SI	10.1126/sciimmunol.abm2508
rs4738680	8	58458021	T	A	NSMAF	Cell-type-specific eQTL	Human CD4+ T cells	Harvested After 40 H Stimulation	CD4+ Naive T	5.70745e-05	0.27386	0.06401	Soskic2022NG	10.1038/s41588-022-01066-3
					SDCBP	Cell-type-specific eQTL	Human iPSC-derived midbrain neurons	Cell Proliferation On Day 11	Proliferating Floor Plate Progenitors	0.000122647	0.0838	0.02182	Jerber2021NG	10.1038/s41588-021-00801-6
						Cell-type-specific eQTL	Human iPSC-derived midbrain neurons	Cell Proliferation On Day 11	Floor Plate Progenitors	0.000667998	0.07448	0.02189	Jerber2021NG	10.1038/s41588-021-00801-6
					UBXN2B	Cell-type-specific eQTL	Human iPSC-derived midbrain neurons	Cell Proliferation On Day 11	Proliferating Floor Plate Progenitors	0.000929003	-0.17616	0.0532	Jerber2021NG	10.1038/s41588-021-00801-6
						Cell-type-specific eQTL	Human iPSC-derived midbrain neurons	Cell Proliferation On Day 11	Floor Plate Progenitors	4.10498e-05	-0.22325	0.05443	Jerber2021NG	10.1038/s41588-021-00801-6
rs1580180	8	58474778	T	C	NSMAF	Cell-type-specific eQTL	Human CD4+ T cells	Harvested After 40 H Stimulation	CD4+ Naive T	3.12085e-05	0.2783	0.0626	Soskic2022NG	10.1038/s41588-022-01066-3
					SDCBP	Cell-type-specific eQTL	Human iPSC-derived midbrain neurons	Cell Proliferation On Day 11	Proliferating Floor Plate Progenitors	0.000167674	0.08229	0.02187	Jerber2021NG	10.1038/s41588-021-00801-6
						Cell-type-specific eQTL	Human iPSC-derived midbrain neurons	Cell Proliferation On Day 11	Floor Plate Progenitors	0.000971658	0.07228	0.02191	Jerber2021NG	10.1038/s41588-021-00801-6
					UBXN2B	Cell-type-specific eQTL	Human iPSC-derived midbrain neurons	Cell Proliferation On Day 11	Proliferating Floor Plate Progenitors	0.000801592	-0.17813	0.05314	Jerber2021NG	10.1038/s41588-021-00801-6
						Cell-type-specific eQTL	Human iPSC-derived midbrain neurons	Cell Proliferation On Day 11	Floor Plate Progenitors	2.96178e-05	-0.22683	0.05431	Jerber2021NG	10.1038/s41588-021-00801-6
rs20551	22	41152004	A	G	ACO2	Cell-type-specific eQTL	Human iPSC-derived midbrain neurons	Cell Proliferation On Day 11	Proliferating Floor Plate Progenitors	2.84271e-06	-0.15401	0.03289	Jerber2021NG	10.1038/s41588-021-00801-6
						Cell-type-specific eQTL	Human iPSC-derived midbrain neurons	Cell Proliferation On Day 11	Floor Plate Progenitors	4.29239e-06	-0.16098	0.03502	Jerber2021NG	10.1038/s41588-021-00801-6
					CSDC2	Cell-type-specific eQTL	Human iPSC-derived midbrain neurons	Cell Proliferation On Day 11	Floor Plate Progenitors	0.000278124	-0.23805	0.06549	Jerber2021NG	10.1038/s41588-021-00801-6
					MCHR1	Cell-type-specific eQTL	Human iPSC-derived midbrain neurons	Cell Proliferation On Day 30	Dopaminergic Neurons	0.000263634	0.21599	0.0592	Jerber2021NG	10.1038/s41588-021-00801-6
					MEI1	Cell-type-specific eQTL	Human CD4 T cells	-	Memory Regulatory T	3.073e-06	0.73	0.15645	Schmiedel2022SI	10.1126/sciimmunol.abm2508
						Cell-type-specific eQTL	Human CD4 T cells	Classical T-helper 1 / T-helper 17	CD4+ T Cell	1.345e-06	0.78	0.16139	Schmiedel2022SI	10.1126/sciimmunol.abm2508
						Cell-type-specific eQTL	Human CD4 T cells	Classical T-helper 17	CD4+ T Cell	5.314e-05	0.65	0.16084	Schmiedel2022SI	10.1126/sciimmunol.abm2508
						Cell-type-specific eQTL	Human CD4 T cells	-	Monocyte (Mono)	3.353e-05	0.67	0.16152	Schmiedel2022SI	10.1126/sciimmunol.abm2508
						Cell-type-specific eQTL	Human CD4 T cells	-	CD8+ Naive T	4.34e-05	0.64	0.15653	Schmiedel2022SI	10.1126/sciimmunol.abm2508
					NDUFA6-AS1	Cell-type-specific eQTL	Human CD4 T cells	-	CD8+ Naive T	5.869e-05	-0.64	0.15928	Schmiedel2022SI	10.1126/sciimmunol.abm2508
					PHF5A	Cell-type-specific eQTL	Human iPSC-derived midbrain neurons	Cell Proliferation On Day 11	Floor Plate Progenitors	0.000289178	0.10297	0.02841	Jerber2021NG	10.1038/s41588-021-00801-6
					POLR3H	Cell-type-specific eQTL	Human iPSC-derived midbrain neurons	Cell Proliferation On Day 52	Dopaminergic Neurons	1.19564e-06	0.28403	0.05849	Jerber2021NG	10.1038/s41588-021-00801-6
						Response eQTL	Human iPSC-derived midbrain neurons	Cell Proliferation On Day 52; Treated With Rotenone	Dopaminergic Neurons	1.89982e-06	0.29743	0.06244	Jerber2021NG	10.1038/s41588-021-00801-6
						Cell-type-specific eQTL	Human iPSC-derived midbrain neurons	Cell Proliferation On Day 30	Dopaminergic Neurons	1.91238e-05	0.17664	0.04132	Jerber2021NG	10.1038/s41588-021-00801-6
					RANGAP1	Cell-type-specific eQTL	Human CD4+ T cells	Before Dividing (16 h)	Naive T Cell	0.000358435	-0.3529	0.09481	Soskic2022NG	10.1038/s41588-022-01066-3
					RP4-756G23.5	Cell-type-specific eQTL	Human CD4 T cells	-	CD4+ Naive T	1.936e-05	0.72	0.16853	Schmiedel2022SI	10.1126/sciimmunol.abm2508
						Response eQTL	Human peripheral blood mononuclear cells	24 H M. Tuberculosis-stimulated	B Cell	6.02814e-06	4.5254	0.99996	Oelen2022NC	10.1038/s41467-022-30893-5
						Cell-type-specific eQTL	Human peripheral blood mononuclear cells	Influenza A virus-stimulated	Monocyte (Mono)	0.000425489	0.59239	0.16515	Aquino2023Nature	10.1038/s41586-023-06422-9
						Cell-type-specific eQTL	Human peripheral blood mononuclear cells	Influenza A virus-stimulated	Monocyte (Mono)	0.000425489	0.59239	0.16515	Aquino2023Nature	10.1038/s41586-023-06422-9
					TEF	Cell-type-specific eQTL	Human iPSC-derived midbrain neurons	Cell Proliferation On Day 11	Floor Plate Progenitors	0.000619694	0.13245	0.0387	Jerber2021NG	10.1038/s41588-021-00801-6
					XPNPEP3	Cell-type-specific eQTL	Human CD4+ T cells	After The First Cell Division (40 h)	Naive T Cell	0.00159045	0.5994	0.18272	Soskic2022NG	10.1038/s41588-022-01066-3
						Cell-type-specific eQTL	Human CD4+ T cells	Harvested After 40 H Stimulation	CD4+ Naive T	0.000160789	0.7468	0.18748	Soskic2022NG	10.1038/s41588-022-01066-3
						Cell-type-specific eQTL	Human CD4+ T cells	After The First Cell Division (40 h)	CD4 Memory	0.000300191	0.52971	0.13941	Soskic2022NG	10.1038/s41588-022-01066-3
						Cell-type-specific eQTL	Human iPSC-derived midbrain neurons	Cell Proliferation On Day 52	Serotonergic-like Neurons	5.95151e-05	0.23537	0.05863	Jerber2021NG	10.1038/s41588-021-00801-6
						Cell-type-specific eQTL	Human iPSC-derived midbrain neurons	Cell Proliferation On Day 52	Ependymal-like 1	1.64912e-06	0.42906	0.08953	Jerber2021NG	10.1038/s41588-021-00801-6
						Cell-type-specific eQTL	Human brain nuclei	-	Oligodendrocytes	0.000200665	0.27838	0.07487	Bryois2022NN	10.1038/s41593-022-01128-z

## Sheet: Table5
Table 5. mQTLs for novel loci identified in the meta-analysis.
SNP	Chr	BP	A1	A2	Probe	Probe_Chr	Probe_bp	b	SE	p	Study	DOI
rs6683086	1	163721678	T	G	cg12137928	1	163806482	-0.211542	0.0324312	6.90099e-11	McRae2018SciRep;Wu2018NC	10.1038/s41598-018-35871-w; 10.1038/s41467-018-03371-0
rs17730380	1	214529178	A	G	cg08855938	1	214398483	-0.314566	0.0348772	1.89374e-19	McRae2018SciRep;Wu2018NC	10.1038/s41598-018-35871-w; 10.1038/s41467-018-03371-0
					cg10585941		214461479	0.261269	0.0348261	6.27995e-14	McRae2018SciRep;Wu2018NC	10.1038/s41598-018-35871-w; 10.1038/s41467-018-03371-0
					cg06198575		214491504	0.236121	0.0343404	6.16007e-12	McRae2018SciRep;Wu2018NC	10.1038/s41598-018-35871-w; 10.1038/s41467-018-03371-0
rs2014252	2	27462405	A	T	cg17345276	2	27349220	-0.274089	0.0342436	1.20342e-15	McRae2018SciRep;Wu2018NC	10.1038/s41598-018-35871-w; 10.1038/s41467-018-03371-0
					cg14957331		27370956	0.252181	0.0349308	5.22007e-13	McRae2018SciRep;Wu2018NC	10.1038/s41598-018-35871-w; 10.1038/s41467-018-03371-0
					cg14242246		27434262	0.814652	0.0314823	1.22386e-147	McRae2018SciRep;Wu2018NC	10.1038/s41598-018-35871-w; 10.1038/s41467-018-03371-0
					cg23635560		27473369	0.195287	0.0353454	3.29285e-08	McRae2018SciRep;Wu2018NC	10.1038/s41598-018-35871-w; 10.1038/s41467-018-03371-0
					cg23587288		27483067	-0.400469	0.0346132	5.85936e-31	McRae2018SciRep;Wu2018NC	10.1038/s41598-018-35871-w; 10.1038/s41467-018-03371-0
					cg08789022		27484942	0.199759	0.035364	1.6171e-08	McRae2018SciRep;Wu2018NC	10.1038/s41598-018-35871-w; 10.1038/s41467-018-03371-0
					cg18428193		27665017	-0.41925	0.0344764	5.04517e-34	McRae2018SciRep;Wu2018NC	10.1038/s41598-018-35871-w; 10.1038/s41467-018-03371-0
					cg04845466		27665079	-0.456192	0.033783	1.48908e-41	McRae2018SciRep;Wu2018NC	10.1038/s41598-018-35871-w; 10.1038/s41467-018-03371-0
					cg24768116		27665128	-0.423369	0.0340941	2.09634e-35	McRae2018SciRep;Wu2018NC	10.1038/s41598-018-35871-w; 10.1038/s41467-018-03371-0
					cg12648201		27665141	-0.443181	0.0340845	1.18557e-38	McRae2018SciRep;Wu2018NC	10.1038/s41598-018-35871-w; 10.1038/s41467-018-03371-0
					cg21248554		27665150	-0.454078	0.0340938	1.80688e-40	McRae2018SciRep;Wu2018NC	10.1038/s41598-018-35871-w; 10.1038/s41467-018-03371-0
					cg17158414		27665306	-0.45502	0.0338641	3.68858e-41	McRae2018SciRep;Wu2018NC	10.1038/s41598-018-35871-w; 10.1038/s41467-018-03371-0
					cg02592271		27665507	-0.45026	0.0343549	3.03626e-39	McRae2018SciRep;Wu2018NC	10.1038/s41598-018-35871-w; 10.1038/s41467-018-03371-0
					cg11618577		27665543	-0.408379	0.0342569	9.19139e-33	McRae2018SciRep;Wu2018NC	10.1038/s41598-018-35871-w; 10.1038/s41467-018-03371-0
					cg20102877		27665638	-0.397443	0.0343728	6.36629e-31	McRae2018SciRep;Wu2018NC	10.1038/s41598-018-35871-w; 10.1038/s41467-018-03371-0
					cg26034919		27665711	-0.291873	0.0349302	6.49332e-17	McRae2018SciRep;Wu2018NC	10.1038/s41598-018-35871-w; 10.1038/s41467-018-03371-0
rs2728934	3	9463462	A	G	cg05798339	3	9344105	0.202141	0.0358705	1.74751e-08	McRae2018SciRep;Wu2018NC	10.1038/s41598-018-35871-w; 10.1038/s41467-018-03371-0
					cg15443403		9404422	-0.50537	0.0357679	2.51192e-45	McRae2018SciRep;Wu2018NC	10.1038/s41598-018-35871-w; 10.1038/s41467-018-03371-0
					cg21976560		9404506	-0.308909	0.0365425	2.82889e-17	McRae2018SciRep;Wu2018NC	10.1038/s41598-018-35871-w; 10.1038/s41467-018-03371-0
					cg13746414		9404517	-0.337389	0.0360735	8.53456e-21	McRae2018SciRep;Wu2018NC	10.1038/s41598-018-35871-w; 10.1038/s41467-018-03371-0
					cg25781123		9404598	-0.205698	0.0362642	1.40969e-08	McRae2018SciRep;Wu2018NC	10.1038/s41598-018-35871-w; 10.1038/s41467-018-03371-0
					cg06870118		9850429	-0.311141	0.036372	1.18462e-17	McRae2018SciRep;Wu2018NC	10.1038/s41598-018-35871-w; 10.1038/s41467-018-03371-0
rs20551	22	41548008	G	A	cg06928703	22	41417317	0.33317	0.0347923	1.00912e-21	McRae2018SciRep;Wu2018NC	10.1038/s41598-018-35871-w; 10.1038/s41467-018-03371-0
					cg13813247		41461852	-1.15138	0.0252982	0	McRae2018SciRep;Wu2018NC	10.1038/s41598-018-35871-w; 10.1038/s41467-018-03371-0
					cg07519229		41486835	-0.601778	0.0340722	8.25114e-70	McRae2018SciRep;Wu2018NC	10.1038/s41598-018-35871-w; 10.1038/s41467-018-03371-0
					cg15681737		41593003	-0.276015	0.0344633	1.1568e-15	McRae2018SciRep;Wu2018NC	10.1038/s41598-018-35871-w; 10.1038/s41467-018-03371-0
					cg19640517		41707109	-0.211702	0.035492	2.44969e-09	McRae2018SciRep;Wu2018NC	10.1038/s41598-018-35871-w; 10.1038/s41467-018-03371-0
					cg01066936		41776843	-0.300178	0.0353654	2.10402e-17	McRae2018SciRep;Wu2018NC	10.1038/s41598-018-35871-w; 10.1038/s41467-018-03371-0
					cg14911204		41808989	0.234649	0.0351954	2.61008e-11	McRae2018SciRep;Wu2018NC	10.1038/s41598-018-35871-w; 10.1038/s41467-018-03371-0
					cg17401067		41840292	0.309086	0.035455	2.83902e-18	McRae2018SciRep;Wu2018NC	10.1038/s41598-018-35871-w; 10.1038/s41467-018-03371-0
					cg06850241		41845214	-0.46766	0.0346003	1.25729e-41	McRae2018SciRep;Wu2018NC	10.1038/s41598-018-35871-w; 10.1038/s41467-018-03371-0
					cg04809988		41940355	0.371171	0.0346911	1.02521e-26	McRae2018SciRep;Wu2018NC	10.1038/s41598-018-35871-w; 10.1038/s41467-018-03371-0
					cg03806693		41940476	-0.327055	0.0343002	1.4976e-21	McRae2018SciRep;Wu2018NC	10.1038/s41598-018-35871-w; 10.1038/s41467-018-03371-0
					cg02738086		41941494	-0.287026	0.0350451	2.60803e-16	McRae2018SciRep;Wu2018NC	10.1038/s41598-018-35871-w; 10.1038/s41467-018-03371-0
					cg11677105		42078707	0.411692	0.0346277	1.34837e-32	McRae2018SciRep;Wu2018NC	10.1038/s41598-018-35871-w; 10.1038/s41467-018-03371-0
					cg03131358		42195972	-0.24472	0.0357417	7.54616e-12	McRae2018SciRep;Wu2018NC	10.1038/s41598-018-35871-w; 10.1038/s41467-018-03371-0
					cg14516948		42196187	-0.248471	0.0353405	2.05392e-12	McRae2018SciRep;Wu2018NC	10.1038/s41598-018-35871-w; 10.1038/s41467-018-03371-0
					cg10475477		42196676	-0.26826	0.0345538	8.25857e-15	McRae2018SciRep;Wu2018NC	10.1038/s41598-018-35871-w; 10.1038/s41467-018-03371-0
					cg18501942		41414083	-0.405985	0.0256	1.22239e-56	Hatton2024NC_European ancestry	10.1038/s41467-024-47005-0
					cg06928703		41417317	0.292938	0.026021	2.12131e-29	Hatton2024NC_European ancestry	10.1038/s41467-024-47005-0
					cg13813247		41461852	-1.19931	0.0168179	0	Hatton2024NC_European ancestry	10.1038/s41467-024-47005-0
					cg07519229		41486835	-0.714934	0.0247906	6.9787e-183	Hatton2024NC_European ancestry	10.1038/s41467-024-47005-0
					cg20730595		41513219	0.174562	0.0259694	1.79464e-11	Hatton2024NC_European ancestry	10.1038/s41467-024-47005-0
					cg00542127		41592676	-0.554908	0.025197	1.74127e-107	Hatton2024NC_European ancestry	10.1038/s41467-024-47005-0
					cg15681737		41593003	-0.198997	0.0260777	2.33075e-14	Hatton2024NC_European ancestry	10.1038/s41467-024-47005-0
					cg03685475		41597321	0.211648	0.026115	5.29746e-16	Hatton2024NC_European ancestry	10.1038/s41467-024-47005-0
					cg06838028		41604442	0.176882	0.0259982	1.02026e-11	Hatton2024NC_European ancestry	10.1038/s41467-024-47005-0
					cg01849789		41697279	-0.375104	0.0252514	6.47741e-50	Hatton2024NC_European ancestry	10.1038/s41467-024-47005-0
					cg19640517		41707109	-0.183342	0.02602	1.83885e-12	Hatton2024NC_European ancestry	10.1038/s41467-024-47005-0
					cg07918799		41753602	-0.489165	0.0255159	6.47117e-82	Hatton2024NC_European ancestry	10.1038/s41467-024-47005-0
					cg01066936		41776843	-0.275478	0.0259288	2.29501e-26	Hatton2024NC_European ancestry	10.1038/s41467-024-47005-0
					cg14911204		41808989	0.167226	0.0261527	1.61383e-10	Hatton2024NC_European ancestry	10.1038/s41467-024-47005-0
					cg17401067		41840292	0.292639	0.0260104	2.29391e-29	Hatton2024NC_European ancestry	10.1038/s41467-024-47005-0
					cg06850241		41845214	-0.419826	0.0257632	1.06076e-59	Hatton2024NC_European ancestry	10.1038/s41467-024-47005-0
					cg26643870		41845659	0.22819	0.0260351	1.87282e-18	Hatton2024NC_European ancestry	10.1038/s41467-024-47005-0
					cg01752978		41923373	0.156148	0.0257665	1.36023e-09	Hatton2024NC_European ancestry	10.1038/s41467-024-47005-0
					cg04809988		41940355	0.366277	0.0258079	1.0201e-45	Hatton2024NC_European ancestry	10.1038/s41467-024-47005-0
					cg03806693		41940476	-0.529414	0.0254476	3.97759e-96	Hatton2024NC_European ancestry	10.1038/s41467-024-47005-0
					cg13695892		41940480	-0.322283	0.0259004	1.5236e-35	Hatton2024NC_European ancestry	10.1038/s41467-024-47005-0
					cg06481639		41940642	-0.356417	0.0258598	3.24062e-43	Hatton2024NC_European ancestry	10.1038/s41467-024-47005-0
					cg06634786		41940651	-0.382056	0.0258297	1.66609e-49	Hatton2024NC_European ancestry	10.1038/s41467-024-47005-0
					cg18042004		41940657	-0.368356	0.0258213	3.58576e-46	Hatton2024NC_European ancestry	10.1038/s41467-024-47005-0
					cg16868766		41940663	-0.341573	0.0258005	5.22203e-40	Hatton2024NC_European ancestry	10.1038/s41467-024-47005-0
					cg17554472		41940697	-0.295875	0.0258415	2.36236e-30	Hatton2024NC_European ancestry	10.1038/s41467-024-47005-0
					cg02738086		41941494	-0.271269	0.0260352	2.02414e-25	Hatton2024NC_European ancestry	10.1038/s41467-024-47005-0
					cg00587342		41983798	-0.234772	0.0260584	2.07084e-19	Hatton2024NC_European ancestry	10.1038/s41467-024-47005-0
					cg04384398		41986333	0.145897	0.0260422	2.11493e-08	Hatton2024NC_European ancestry	10.1038/s41467-024-47005-0
					cg06781532		42077939	-0.17199	0.0260747	4.22283e-11	Hatton2024NC_European ancestry	10.1038/s41467-024-47005-0
					cg11677105		42078707	0.302712	0.025979	2.23714e-31	Hatton2024NC_European ancestry	10.1038/s41467-024-47005-0
					cg11536612		42078723	0.234547	0.0260008	1.86816e-19	Hatton2024NC_European ancestry	10.1038/s41467-024-47005-0
					cg10211626		42085361	-0.172016	0.0260915	4.31618e-11	Hatton2024NC_European ancestry	10.1038/s41467-024-47005-0
					cg05023013		42195063	-0.15935	0.0261081	1.03791e-09	Hatton2024NC_European ancestry	10.1038/s41467-024-47005-0
					cg03131358		42195972	-0.204451	0.026106	4.81772e-15	Hatton2024NC_European ancestry	10.1038/s41467-024-47005-0
					cg14516948		42196187	-0.198224	0.0260958	3.054e-14	Hatton2024NC_European ancestry	10.1038/s41467-024-47005-0
					cg10475477		42196676	-0.231436	0.0259603	4.87821e-19	Hatton2024NC_European ancestry	10.1038/s41467-024-47005-0
					cg01762785		42226837	0.20273	0.0261104	8.20709e-15	Hatton2024NC_European ancestry	10.1038/s41467-024-47005-0
					cg20051177		42612320	-0.159295	0.0259928	8.87566e-10	Hatton2024NC_European ancestry	10.1038/s41467-024-47005-0

## Sheet: Table6
Table 6. TWAS summary for novel loci identified in the meta-analysis.
Meta-analysis	gene	gene_name	pvalue	n	n_indep	p_i_best	t_i_best	p_i_worst	t_i_worst	eigen_max	eigen_min	eigen_min_kept	z_min	z_max	z_mean	z_sd	tmi	status
IBS-UKB-MVP1	ENSG00000119760.15	SUPT7L	2.967e-07	1	1	2.967e-07	Cells_Cultured_fibroblasts	2.967e-07	Cells_Cultured_fibroblasts	1	1	1	5.12553	5.12553	5.12553		1	0
	ENSG00000154328.15	NEIL2	0.001053	2	1	0.001053	Breast_Mammary_Tissue	0.001053	Breast_Mammary_Tissue	2	3.3547e-17	2	-3.27597	-3.27597	-3.27597	0	1	0
	ENSG00000154188.9	ANGPT1	0.001137	1	1	0.001137	Lung	0.001137	Lung	1	1	1	3.25423	3.25423	3.25423		1	0
	ENSG00000196735.11	HLA-DQA1	0.00114957	3	2	0.0002426	Brain_Cerebellum	0.773	Brain_Hippocampus	2.04258	1.15148e-16	0.957425	-3.66995	-0.288453	-2.54278	1.95231	2	0
	ENSG00000164778.4	EN2	0.002131	2	1	0.002131	Breast_Mammary_Tissue	0.002131	Breast_Mammary_Tissue	2	3.3547e-17	2	3.07134	3.07134	3.07134	0	1	0
	ENSG00000142082.14	SIRT3	0.00338004	48	4	0.00144135	Brain_Anterior_cingulate_cortex_BA24	0.991165	Small_Intestine_Terminal_Ileum	27.3847	2.68521e-15	1.08215	-2.90607	3.18624	0.645705	1.06586	4	0
	ENSG00000187546.13	AGMO	0.003941	22	1	0.003941	Colon_Sigmoid	0.003941	Adipose_Visceral_Omentum	22	6.42573e-18	22	-2.88285	-2.88285	-2.88285	1.93816e-16	1	0
	ENSG00000230920.1	RP11-527D15.1	0.007069	1	1	0.007069	Testis	0.007069	Testis	1	1	1	2.69358	2.69358	2.69358		1	0
	ENSG00000272797.1	RP11-368I23.3	0.007992	1	1	0.007992	Brain_Cerebellum	0.007992	Brain_Cerebellum	1	1	1	2.65241	2.65241	2.65241		1	0
	ENSG00000189292.15	ALKAL2	0.00805274	18	7	0.001053	Adipose_Subcutaneous	0.7662	Testis	8.8897	5.41115e-18	0.412418	-1.07808	3.27597	0.415771	1.27653	7	0
	ENSG00000177951.17	BET1L	0.0105726	48	6	0.00260344	Esophagus_Muscularis	0.966894	Nerve_Tibial	20.6345	1.68156e-15	0.941115	-3.01105	2.30566	-0.742816	1.38791	6	0
	ENSG00000281769.1	LINC01230	0.0123163	18	2	0.000690572	Adipose_Subcutaneous	0.207121	Testis	15.7722	4.36065e-17	1.44058	1.26152	3.39329	2.67631	0.56382	2	0
	ENSG00000182165.17	TP53TG1	0.01251	2	1	0.01251	Colon_Transverse	0.01251	Brain_Cerebellum	2	3.3547e-17	2	2.49742	2.49742	2.49742	4.44089e-16	1	0
	ENSG00000266967.6	AARSD1	0.01261	1	1	0.01261	Brain_Frontal_Cortex_BA9	0.01261	Brain_Frontal_Cortex_BA9	1	1	1	-2.4946	-2.4946	-2.4946		1	0
	ENSG00000255328.1	RP11-326C3.12	0.0131234	48	3	0.000463995	Pancreas	0.0804229	Cells_EBV-transformed_lymphocytes	38.7637	3.70848e-15	1.86634	1.74824	3.50072	2.92167	0.358865	3	0
	ENSG00000270972.1	RP11-326C3.15	0.0137067	48	3	0.000779196	Colon_Sigmoid	0.106172	Adrenal_Gland	36.7877	3.54038e-15	2.19703	1.61564	3.36008	2.83564	0.41925	3	0
	ENSG00000115266.11	APC2	0.0143877	39	5	0.0259732	Testis	0.951633	Brain_Amygdala	27.9413	7.24949e-16	1.06476	-2.11774	2.22661	-0.512314	1.14572	5	0
	ENSG00000236856.1	AC105393.1	0.01515	1	1	0.01515	Testis	0.01515	Testis	1	1	1	-2.42877	-2.42877	-2.42877		1	0
	ENSG00000168263.8	KCNV2	0.0153829	29	8	0.0006249	Brain_Nucleus_accumbens_basal_ganglia	0.9139	Esophagus_Mucosa	11.5117	8.39596e-16	0.458261	-2.95914	3.42057	0.645626	1.86328	8	0
	ENSG00000263753.6	LINC00667	0.0160555	49	3	0.00389331	Muscle_Skeletal	0.961195	Kidney_Cortex	38.2678	3.44493e-15	1.7519	-2.88668	1.11434	-0.055447	0.771258	3	0
	ENSG00000180448.10	ARHGAP45	0.0180249	37	5	0.00104439	Minor_Salivary_Gland	0.990783	Adipose_Subcutaneous	21.3466	2.03898e-15	0.853462	-3.27829	2.50725	0.117963	1.28081	5	0
	ENSG00000247095.2	MIR210HG	0.0186822	30	5	0.000590924	Heart_Atrial_Appendage	0.981605	Esophagus_Muscularis	18.4924	1.11085e-15	1.16155	-3.43575	3.35373	-1.63846	2.12872	5	0
	ENSG00000235608.1	NKX1-1	0.0210184	2	1	0.0210184	Pituitary	0.0210184	Pituitary	2	3.3547e-17	2	2.30765	2.30765	2.30765	0	1	0
	ENSG00000166478.9	ZNF143	0.0213555	46	2	0.00663356	Brain_Nucleus_accumbens_basal_ganglia	0.281353	Adipose_Visceral_Omentum	37.3441	2.27745e-15	7.81387	-2.7147	-1.07728	-1.54909	0.665251	2	0
	ENSG00000120210.6	INSL6	0.0238833	1	1	0.0238833	Testis	0.0238833	Testis	1	1	1	-2.259	-2.259	-2.259		1	0
	ENSG00000134215.15	VAV3	0.02417	1	1	0.02417	Skin_Sun_Exposed_Lower_leg	0.02417	Skin_Sun_Exposed_Lower_leg	1	1	1	2.25442	2.25442	2.25442		1	0
	ENSG00000070404.9	FSTL3	0.0254028	36	6	0.00410795	Brain_Cerebellar_Hemisphere	0.8976	Adipose_Subcutaneous	19.8404	4.44253e-16	0.689041	-2.86975	2.67428	-1.02282	1.6556	6	0
	ENSG00000232104.3	RFX3-AS1	0.0260865	49	3	0.0100926	Brain_Hippocampus	0.991833	Testis	40.1919	1.54138e-15	1.86385	-2.57264	1.18676	-1.485	0.847119	3	0
	ENSG00000270030.1	RP11-326C3.13	0.0264159	43	3	0.000653868	Minor_Salivary_Gland	0.5761	Brain_Spinal_cord_cervical_c-1	35.7659	2.51449e-15	1.82068	-1.25302	3.40823	2.39573	0.852806	3	0
	ENSG00000107249.21	GLIS3	0.0265381	8	8	0.0119	Brain_Nucleus_accumbens_basal_ganglia	0.7265	Ovary	1.75456	0.39055	0.39055	-1.89088	2.5151	-0.414163	1.43066	8	0
	ENSG00000101596.14	SMCHD1	0.0267578	45	6	0.00207927	Muscle_Skeletal	0.996745	Small_Intestine_Terminal_Ileum	24.6473	1.43295e-15	0.889822	-1.74621	3.07867	0.0983013	1.34213	6	0
	ENSG00000107036.11	RIC1	0.0282498	38	5	0.007235	Adrenal_Gland	0.9618	Brain_Cerebellar_Hemisphere	17.977	6.24978e-16	1.49682	-2.68583	2.68583	0.0262331	1.86499	5	0
	ENSG00000198081.10	ZBTB14	0.0282917	24	5	0.019474	Brain_Cortex	0.687857	Esophagus_Muscularis	15.6362	3.90579e-18	0.816931	-2.33633	1.77597	-0.384128	1.37958	5	0
	ENSG00000174915.11	PTDSS2	0.029484	31	6	0.0291611	Esophagus_Mucosa	1	Brain_Anterior_cingulate_cortex_BA24	16.6693	1.5641e-15	0.800661	-1.79483	2.1813	0.269742	1.22665	6	0
	ENSG00000107771.15	CCSER2	0.02994	3	1	0.02994	Esophagus_Gastroesophageal_Junction	0.02994	Esophagus_Gastroesophageal_Junction	3	5.34639e-35	3	-2.17088	-2.17088	-2.17088	0	1	0
	ENSG00000185507.19	IRF7	0.0300867	44	6	0.0011656	Esophagus_Gastroesophageal_Junction	0.990699	Pancreas	23.6707	6.20407e-16	0.994186	-3.24717	1.4318	-0.579398	1.40813	6	0
	ENSG00000185842.15	DNAH14	0.03122	1	1	0.03122	Thyroid	0.03122	Thyroid	1	1	1	2.15426	2.15426	2.15426		1	0
	ENSG00000070047.11	PHRF1	0.0313263	44	7	0.000252509	Liver	0.991224	Colon_Transverse	16.3074	8.0413e-16	0.627664	-3.47739	3.6597	-0.752901	1.83662	7	0
	ENSG00000172232.9	AZU1	0.0329533	39	7	0.00844702	Esophagus_Muscularis	0.946217	Cells_EBV-transformed_lymphocytes	12.1712	4.75922e-16	0.878561	-1.89123	2.63366	0.998303	1.37537	7	0
	ENSG00000066379.14	ZNRD1	0.03553	3	1	0.03553	Minor_Salivary_Gland	0.03553	Adipose_Visceral_Omentum	3	3.85181e-17	3	2.10227	2.10227	2.10227	4.44089e-16	1	0
	ENSG00000170579.16	DLGAP1	0.0357148	35	13	0.00211374	Brain_Frontal_Cortex_BA9	0.88854	Adipose_Subcutaneous	14.8239	8.55453e-16	0.629825	-3.07377	2.64072	-0.229805	1.12222	13	0
	ENSG00000226277.1	AC105393.2	0.0364334	4	2	0.0278935	Testis	0.115565	Brain_Nucleus_accumbens_basal_ganglia	3.0213	5.46639e-17	0.978699	-2.19878	-1.57366	-1.74378	0.303611	2	0
	ENSG00000232258.6	TMEM114	0.04374	1	1	0.04374	Brain_Cortex	0.04374	Brain_Cortex	1	1	1	2.01657	2.01657	2.01657		1	0
	ENSG00000174885.12	NLRP6	0.0472065	34	4	0.01003	Heart_Atrial_Appendage	0.994048	Esophagus_Mucosa	23.1111	2.24117e-15	1.11591	-1.22149	2.57479	-0.153344	0.922218	4	0
	ENSG00000177156.10	TALDO1	0.0492692	21	4	0.006289	Artery_Tibial	0.8355	Adipose_Visceral_Omentum	9.29265	2.23928e-18	2.11816	-2.73232	1.63858	-0.801454	1.10652	4	0
	ENSG00000197646.7	PDCD1LG2	0.049659	48	3	0.00436473	Prostate	0.7328	Kidney_Cortex	40.7475	4.02076e-15	1.89757	-0.341403	2.85052	1.88016	0.671179	3	0
IBS-UKB-MVP2	ENSG00000119760.15	SUPT7L	2.4e-07	1	1	2.4e-07	Cells_Cultured_fibroblasts	2.4e-07	Cells_Cultured_fibroblasts	1	1	1	5.16534	5.16534	5.16534		1	0
	ENSG00000266967.6	AARSD1	0.0004185	1	1	0.0004185	Brain_Frontal_Cortex_BA9	0.0004185	Brain_Frontal_Cortex_BA9	1	1	1	-3.52813	-3.52813	-3.52813		1	0
	ENSG00000164778.4	EN2	0.0005506	2	1	0.0005506	Breast_Mammary_Tissue	0.0005506	Breast_Mammary_Tissue	2	3.3547e-17	2	3.45485	3.45485	3.45485	0	1	0
	ENSG00000154188.9	ANGPT1	0.001723	1	1	0.001723	Lung	0.001723	Lung	1	1	1	3.13424	3.13424	3.13424		1	0
	ENSG00000196735.11	HLA-DQA1	0.00179699	3	2	0.0004	Brain_Cerebellum	0.8432	Brain_Hippocampus	2.04258	1.15148e-16	0.957425	-3.54008	-0.197802	-2.42599	1.92967	2	0
	ENSG00000182165.17	TP53TG1	0.0059	2	1	0.0059	Brain_Cerebellum	0.0059	Brain_Cerebellum	2	3.3547e-17	2	2.75329	2.75329	2.75329	0	1	0
	ENSG00000142082.14	SIRT3	0.00644515	48	4	0.001906	Heart_Atrial_Appendage	0.979754	Skin_Sun_Exposed_Lower_leg	27.3847	2.68521e-15	1.08215	-2.84544	3.1045	0.591372	0.966897	4	0
	ENSG00000154328.15	NEIL2	0.007958	2	1	0.007958	Breast_Mammary_Tissue	0.007958	Breast_Mammary_Tissue	2	3.3547e-17	2	-2.65385	-2.65385	-2.65385	0	1	0
	ENSG00000247095.2	MIR210HG	0.0081257	30	5	0.000120053	Heart_Left_Ventricle	0.9818	Esophagus_Gastroesophageal_Junction	18.4924	1.11085e-15	1.16155	-3.84602	3.51709	-2.06848	2.19756	5	0
	ENSG00000070404.9	FSTL3	0.00896539	36	6	0.00213302	Brain_Cerebellar_Hemisphere	0.871438	Heart_Atrial_Appendage	19.8404	4.44253e-16	0.689041	-3.07106	2.91693	-1.38428	1.89513	6	0
	ENSG00000166478.9	ZNF143	0.00920562	46	2	0.00277357	Brain_Nucleus_accumbens_basal_ganglia	0.266018	Adipose_Visceral_Omentum	37.3441	2.27745e-15	7.81387	-2.99178	-1.11228	-1.66146	0.75941	2	0
	ENSG00000185842.15	DNAH14	0.01208	1	1	0.01208	Thyroid	0.01208	Thyroid	1	1	1	2.5098	2.5098	2.5098		1	0
	ENSG00000187546.13	AGMO	0.01559	22	1	0.01559	Adipose_Visceral_Omentum	0.01559	Artery_Aorta	22	6.42573e-18	22	-2.41838	-2.41838	-2.41838	2.74098e-16	1	0
	ENSG00000023191.16	RNH1	0.0177774	47	4	0.00204648	Liver	0.994321	Artery_Aorta	30.1281	2.94746e-15	1.69109	-3.0834	1.82182	-0.236715	1.21718	4	0
	ENSG00000011304.19	PTBP1	0.0213192	19	9	0.003407	Adrenal_Gland	0.975118	Colon_Sigmoid	7.16958	1.03023e-18	0.634666	-2.92841	2.92841	-0.362922	1.67285	9	0
	ENSG00000272797.1	RP11-368I23.3	0.02269	1	1	0.02269	Brain_Cerebellum	0.02269	Brain_Cerebellum	1	1	1	2.27861	2.27861	2.27861		1	0
	ENSG00000136710.9	CCDC115	0.02425	1	1	0.02425	Whole_Blood	0.02425	Whole_Blood	1	1	1	2.25315	2.25315	2.25315		1	0
	ENSG00000254226.5	LINC01933	0.02427	1	1	0.02427	Artery_Aorta	0.02427	Artery_Aorta	1	1	1	-2.25283	-2.25283	-2.25283		1	0
	ENSG00000270030.1	RP11-326C3.13	0.0256105	43	3	0.0042175	Minor_Salivary_Gland	0.277755	Heart_Left_Ventricle	35.7659	2.51449e-15	1.82068	-2.058	2.86142	1.91313	0.762508	3	0
	ENSG00000170638.9	TRABD	0.02602	1	1	0.02602	Esophagus_Mucosa	0.02602	Esophagus_Mucosa	1	1	1	2.22591	2.22591	2.22591		1	0
	ENSG00000141933.9	TPGS1	0.0265199	39	9	0.05828	Artery_Coronary	0.9683	Esophagus_Mucosa	21.6507	7.31326e-16	0.792534	-1.16233	1.89359	0.658269	0.825397	9	0
	ENSG00000235608.1	NKX1-1	0.0305176	2	1	0.0305176	Pituitary	0.0305176	Pituitary	2	3.3547e-17	2	2.16331	2.16331	2.16331	0	1	0
	ENSG00000064932.15	SBNO2	0.0332045	23	9	0.00687894	Adipose_Visceral_Omentum	0.8411	Artery_Aorta	7.82316	9.20777e-18	0.402143	-2.70265	2.70265	0.47746	1.73213	9	0
	ENSG00000070047.11	PHRF1	0.0342749	44	7	0.000951	Brain_Caudate_basal_ganglia	0.7153	Brain_Cortex	16.3074	8.0413e-16	0.627664	-3.30464	2.94534	-0.520674	1.85217	7	0
	ENSG00000177951.17	BET1L	0.0406833	48	6	0.00445473	Skin_Sun_Exposed_Lower_leg	0.970222	Heart_Atrial_Appendage	20.6345	1.68156e-15	0.941115	-2.84403	2.49587	-0.471348	1.40143	6	0
	ENSG00000177156.10	TALDO1	0.0414801	21	4	0.006985	Artery_Tibial	0.9586	Esophagus_Mucosa	9.29265	2.23928e-18	2.11816	-2.69756	0.649059	-1.12707	0.993017	4	0
	ENSG00000099849.14	RASSF7	0.0419396	41	7	0.0002026	Adipose_Visceral_Omentum	0.992255	Liver	16.7879	7.70789e-16	0.746821	-3.71575	0.545758	-0.909488	0.975189	7	0
	ENSG00000227500.9	SCAMP4	0.0424621	47	3	0.00122716	Brain_Cortex	0.906374	Colon_Transverse	32.3226	1.13944e-15	2.53371	-1.78273	3.23249	0.620925	0.949835	3	0
	ENSG00000099834.18	CDHR5	0.0449786	42	6	0.00290543	Uterus	0.9124	Skin_Not_Sun_Exposed_Suprapubic	20.5775	5.77309e-16	0.727273	-2.40325	2.97757	1.05544	1.53843	6	0
	ENSG00000255328.1	RP11-326C3.12	0.0479319	48	3	0.00235845	Whole_Blood	0.149314	Colon_Sigmoid	38.7637	3.70848e-15	1.86634	1.44196	3.04093	2.48677	0.332489	3	0
	ENSG00000168263.8	KCNV2	0.0486974	29	8	0.003604	Brain_Nucleus_accumbens_basal_ganglia	0.9349	Adipose_Subcutaneous	11.5117	8.39596e-16	0.458261	-2.41166	2.91089	0.118159	1.66828	8	0
	ENSG00000273056.1	RP11-77E14.2	0.0497244	18	5	0.01759	Brain_Hypothalamus	0.668411	Spleen	7.50545	1.36211e-17	0.660018	-0.714691	2.37414	0.947996	1.19052	5	0

## Sheet: Table7
Table 7. SNP based heritability estimated by LDSC.
Phenotype	Heritability(h2)	Heritability SE
IBS-UKB	0.0247	0.0015
IBS-MVP1	0.011	0.0019
IBS-MVP2	0.0089	0.0012
IBS-UKB-MVP1	0.0189	0.001
IBS-UKB-MVP2	0.0163	0.0009
ADHD	0.0949	0.0042
AN	0.2817	0.0188
ANX	0.0815	0.0338
ASD	0.2036	0.0183
BD	0.0724	0.0028
BD-I	0.0536	0.0023
BD-II	0.0127	0.0017
MDD	0.0613	0.0029
NE	0.093	0.0038
OCD	0.0104	0.0007
PD	0.3077	0.0496
PTSD	0.0192	0.0035
SCZ	0.3793	0.0156

## Sheet: Table8
Table 8. Genetic correlations between IBS and psychiatric disorder.
Phenotype 1	Phenotype 2	Genetic correlation (rg)	Standard error (se)	Z-score (z)	P-value (p)
IBS-UKB-MVP1	ADHD	0.2577	0.034	7.5696	3.7436e-14
	AN	0.1693	0.036	4.699	2.6145e-06
	ANX	0.563	0.1514	3.7201	0.0002
	ASD	0.2461	0.0425	5.7936	6.8901e-09
	BD	0.16	0.0301	5.3215	1.0293e-07
	BD-I	0.1159	0.0305	3.8053	0.0001
	BD-II	0.2636	0.0549	4.7976	1.6059e-06
	MDD	0.5656	0.0245	23.0909	5.7207e-118
	NE	0.5763	0.0242	23.784	4.8878e-125
	OCD	0.5014	0.0387	12.9401	2.6723e-38
	PTSD	0.5562	0.0732	7.5974	3.0208e-14
	PD	0.2797	0.0649	4.3084	1.6445e-05
	SCZ	0.2059	0.0279	7.3936	1.4287e-13
IBS-UKB-MVP2	ADHD	0.2565	0.0338	7.597	3.0297e-14
	AN	0.194	0.0362	5.356	8.5086e-08
	ANX	0.5443	0.1478	3.683	0.0002
	ASD	0.2301	0.0449	5.1281	2.9265e-07
	BD	0.1492	0.0302	4.937	7.9341e-07
	BD-I	0.0998	0.0311	3.2153	0.0013
	BD-II	0.2507	0.0555	4.5212	6.1489e-06
	MDD	0.5712	0.0251	22.7567	1.2317e-114
	NE	0.5761	0.0253	22.7708	8.925e-115
	OCD	0.4633	0.0405	11.4522	2.293e-30
	PTSD	0.5188	0.0754	6.8856	5.7531e-12
	PD	0.2943	0.0656	4.4878	7.1949e-06
	SCZ	0.188	0.029	6.4828	9.0028e-11
IBS-UKB	ADHD	0.269	0.0374	7.1848	6.7302e-13
	AN	0.1452	0.0405	3.5852	0.0003
	ANX	0.5614	0.1562	3.595	0.0003
	ASD	0.2377	0.0483	4.922	8.5677e-07
	BD	0.127	0.0324	3.9219	8.7866e-05
	BD-I	0.0876	0.0332	2.6409	0.0083
	BD-II	0.2092	0.0584	3.5847	0.0003
	MDD	0.5724	0.0259	22.0983	3.2805e-108
	NE	0.5889	0.026	22.6351	1.9572e-113
	OCD	0.4779	0.0414	11.5309	9.2124e-31
	PTSD	0.4795	0.0771	6.2166	5.0806e-10
	PD	0.2899	0.0676	4.286	1.8193e-05
	SCZ	0.173	0.029	5.9742	2.312e-09
IBS-MVP1	ADHD	0.1942	0.0596	3.256	0.0011
	AN	0.2168	0.0744	2.914	0.0036
	ANX	0.5694	0.2316	2.4581	0.014
	ASD	0.2398	0.0736	3.2568	0.0011
	BD	0.2682	0.0517	5.1863	2.1455e-07
	BD-I	0.2038	0.0527	3.8661	0.0001
	BD-II	0.4262	0.1095	3.8905	0.0001
	MDD	0.5396	0.0668	8.0723	6.8958e-16
	NE	0.5033	0.0601	8.3801	5.2883e-17
	OCD	0.6004	0.0859	6.9922	2.7055e-12
	PTSD	0.7113	0.1406	5.0596	4.2012e-07
	PD	0.1777	0.1237	1.4361	0.151
	SCZ	0.2876	0.0575	5.0061	5.5548e-07
IBS-MVP2	ADHD	0.1644	0.0556	2.9572	0.0031
	AN	0.2753	0.0619	4.4499	8.593e-06
	ANX	0.4301	0.2123	2.0258	0.0428
	ASD	0.1453	0.0739	1.9669	0.0492
	BD	0.18	0.0467	3.8573	0.0001
	BD-I	0.104	0.049	2.1237	0.0337
	BD-II	0.2942	0.0848	3.4673	0.0005
	MDD	0.4807	0.0584	8.2358	1.7829e-16
	NE	0.4319	0.0527	8.1898	2.6175e-16
	OCD	0.3761	0.0751	5.0115	5.3996e-07
	PTSD	0.4755	0.1235	3.8509	0.0001
	PD	0.2008	0.114	1.7605	0.0783
	SCZ	0.1813	0.047	3.8601	0.0001
ADHD	AN	0.0873	0.0337	2.5938	0.0095
	ANX	0.4125	0.1309	3.1507	0.0016
	ASD	0.5488	0.0438	12.5397	4.5291e-36
	BD	0.2298	0.0285	8.0733	6.8425e-16
	BD-I	0.1315	0.0295	4.4565	8.3319e-06
	BD-II	0.4152	0.048	8.6526	5.0335e-18
	MDD	0.5339	0.0254	21.0558	2.0243e-98
	NE	0.3871	0.0295	13.116	2.6674e-39
	OCD	0.2222	0.0378	5.8818	4.058e-09
	PD	0.1195	0.0613	1.9491	0.0513
	PTSD	0.7102	0.0773	9.1857	4.0867e-20
	SCZ	0.2066	0.025	8.2607	1.4483e-16
AN	ADHD	0.0873	0.0337	2.5938	0.0095
	ANX	0.2288	0.1419	1.6117	0.107
	ASD	0.1959	0.0498	3.9311	8.4554e-05
	BD	0.2235	0.0293	7.6382	2.2033e-14
	BD-I	0.1468	0.0307	4.7736	1.8096e-06
	BD-II	0.2638	0.0589	4.4751	7.6364e-06
	MDD	0.2749	0.0309	8.9085	5.1709e-19
	NE	0.2892	0.0313	9.2318	2.661e-20
	OCD	0.5614	0.0391	14.3686	8.1455e-47
	PD	0.0934	0.0737	1.2671	0.2051
	PTSD	0.151	0.0631	2.3921	0.0168
	SCZ	0.2274	0.0261	8.7016	3.2716e-18
ANX	ADHD	0.4125	0.1309	3.1507	0.0016
	AN	0.2288	0.1419	1.6117	0.107
	ASD	0.3137	0.1382	2.2696	0.0232
	BD	0.3103	0.1132	2.7414	0.0061
	BD-I	0.1795	0.0985	1.8226	0.0684
	BD-II	0.58	0.2196	2.6416	0.0083
	MDD	0.8471	0.1808	4.685	2.7992e-06
	NE	0.9734	0.2396	4.0635	4.8349e-05
	OCD	0.5339	0.1542	3.4619	0.0005
	PD	0.7368	0.245	3.0079	0.0026
	PTSD	0.5435	0.2224	2.4436	0.0145
	SCZ	0.3318	0.0945	3.5108	0.0004
ASD	ADHD	0.5488	0.0438	12.5397	4.5291e-36
	AN	0.1959	0.0498	3.9311	8.4554e-05
	ANX	0.3137	0.1382	2.2696	0.0232
	BD	0.2261	0.039	5.793	6.9157e-09
	BD-I	0.1405	0.038	3.6939	0.0002
	BD-II	0.3214	0.0743	4.325	1.525e-05
	MDD	0.3727	0.0306	12.1636	4.859e-34
	NE	0.3312	0.0363	9.135	6.5414e-20
	OCD	0.4093	0.0539	7.5982	3.0034e-14
	PD	0.0295	0.0758	0.3883	0.6978
	PTSD	0.3314	0.0809	4.0947	4.2275e-05
	SCZ	0.259	0.0345	7.5132	5.7717e-14
BD	ADHD	0.2298	0.0285	8.0733	6.8425e-16
	AN	0.2235	0.0293	7.6382	2.2033e-14
	ANX	0.3103	0.1132	2.7414	0.0061
	ASD	0.2261	0.039	5.793	6.9157e-09
	BD-I	1.0114	0.004	252.11	0
	BD-II	1.0197	0.0439	23.2509	1.3918e-119
	MDD	0.4576	0.0215	21.3222	7.0601e-101
	NE	0.3561	0.0292	12.2087	2.7925e-34
	OCD	0.3566	0.0346	10.3098	6.3633e-25
	PD	0.1289	0.0569	2.268	0.0233
	PTSD	0.3874	0.0554	6.995	2.6527e-12
	SCZ	0.6981	0.0151	46.2304	0
BD-I	ADHD	0.1315	0.0295	4.4565	8.3319e-06
	AN	0.1468	0.0307	4.7736	1.8096e-06
	ANX	0.1795	0.0985	1.8226	0.0684
	ASD	0.1405	0.038	3.6939	0.0002
	BD	1.0114	0.004	252.11	0
	BD-II	0.8874	0.0525	16.8971	4.7294e-64
	MDD	0.3417	0.0226	15.1023	1.5634e-51
	NE	0.2814	0.0292	9.64	5.4184e-22
	OCD	0.295	0.0381	7.7497	9.2128e-15
	PD	0.0746	0.0598	1.2483	0.2119
	PTSD	0.2343	0.0567	4.1344	3.5588e-05
	SCZ	0.6753	0.0172	39.3009	0
BD-II	ADHD	0.4152	0.048	8.6526	5.0335e-18
	AN	0.2638	0.0589	4.4751	7.6364e-06
	ANX	0.58	0.2196	2.6416	0.0083
	ASD	0.3214	0.0743	4.325	1.525e-05
	BD	1.0197	0.0439	23.2509	1.3918e-119
	BD-I	0.8874	0.0525	16.8971	4.7294e-64
	MDD	0.6459	0.0464	13.9334	3.9702e-44
	NE	0.5597	0.0536	10.437	1.6796e-25
	OCD	0.411	0.0686	5.9907	2.09e-09
	PD	0.1135	0.1044	1.0872	0.277
	PTSD	0.5137	0.091	5.6451	1.6505e-08
	SCZ	0.5517	0.0404	13.6585	1.7953e-42
MDD	ADHD	0.5339	0.0254	21.0558	2.0243e-98
	AN	0.2749	0.0309	8.9085	5.1709e-19
	ANX	0.8471	0.1808	4.685	2.7992e-06
	ASD	0.3727	0.0306	12.1636	4.859e-34
	BD	0.4576	0.0215	21.3222	7.0601e-101
	BD-I	0.3417	0.0226	15.1023	1.5634e-51
	BD-II	0.6459	0.0464	13.9334	3.9702e-44
	NE	0.8477	0.0113	74.8606	0
	OCD	0.5393	0.0331	16.279	1.3905e-59
	PD	0.4129	0.0588	7.0258	2.1281e-12
	PTSD	0.7208	0.0674	10.6867	1.1745e-26
	SCZ	0.3431	0.0209	16.4311	1.1457e-60
NE	ADHD	0.3871	0.0295	13.116	2.6674e-39
	AN	0.2892	0.0313	9.2318	2.661e-20
	ANX	0.9734	0.2396	4.0635	4.8349e-05
	ASD	0.3312	0.0363	9.135	6.5414e-20
	BD	0.3561	0.0292	12.2087	2.7925e-34
	BD-I	0.2814	0.0292	9.64	5.4184e-22
	BD-II	0.5597	0.0536	10.437	1.6796e-25
	MDD	0.8477	0.0113	74.8606	0
	OCD	0.5159	0.0318	16.2277	3.2152e-59
	PD	0.3862	0.0673	5.7422	9.3445e-09
	PTSD	0.7244	0.0733	9.8859	4.7943e-23
	SCZ	0.3331	0.0231	14.4141	4.2218e-47
OCD	ADHD	0.2222	0.0378	5.8818	4.058e-09
	AN	0.5614	0.0391	14.3686	8.1455e-47
	ANX	0.5339	0.1542	3.4619	0.0005
	ASD	0.4093	0.0539	7.5982	3.0034e-14
	BD	0.3566	0.0346	10.3098	6.3633e-25
	BD-I	0.295	0.0381	7.7497	9.2128e-15
	BD-II	0.411	0.0686	5.9907	2.09e-09
	MDD	0.5393	0.0331	16.279	1.3905e-59
	NE	0.5159	0.0318	16.2277	3.2152e-59
	PD	0.3747	0.0853	4.394	1.113e-05
	PTSD	0.3307	0.0808	4.0931	4.2572e-05
	SCZ	0.3946	0.0321	12.2933	9.8402e-35
PD	ADHD	0.1195	0.0613	1.9491	0.0513
	AN	0.0934	0.0737	1.2671	0.2051
	ANX	0.7368	0.245	3.0079	0.0026
	ASD	0.0295	0.0758	0.3883	0.6978
	BD	0.1289	0.0569	2.268	0.0233
	BD-I	0.0746	0.0598	1.2483	0.2119
	BD-II	0.1135	0.1044	1.0872	0.277
	MDD	0.4129	0.0588	7.0258	2.1281e-12
	NE	0.3862	0.0673	5.7422	9.3445e-09
	OCD	0.3747	0.0853	4.394	1.113e-05
	PTSD	0.1706	0.1191	1.4333	0.1518
	SCZ	0.1914	0.0488	3.9193	8.8807e-05
PTSD	ADHD	0.7102	0.0773	9.1857	4.0867e-20
	AN	0.151	0.0631	2.3921	0.0168
	ANX	0.5435	0.2224	2.4436	0.0145
	ASD	0.3314	0.0809	4.0947	4.2275e-05
	BD	0.3874	0.0554	6.995	2.6527e-12
	BD-I	0.2343	0.0567	4.1344	3.5588e-05
	BD-II	0.5137	0.091	5.6451	1.6505e-08
	MDD	0.7208	0.0674	10.6867	1.1745e-26
	NE	0.7244	0.0733	9.8859	4.7943e-23
	OCD	0.3307	0.0808	4.0931	4.2572e-05
	PD	0.1706	0.1191	1.4333	0.1518
	SCZ	0.3225	0.0525	6.143	8.0977e-10
SCZ	ADHD	0.2066	0.025	8.2607	1.4483e-16
	AN	0.2274	0.0261	8.7016	3.2716e-18
	ANX	0.3318	0.0945	3.5108	0.0004
	ASD	0.259	0.0345	7.5132	5.7717e-14
	BD	0.6981	0.0151	46.2304	0
	BD-I	0.6753	0.0172	39.3009	0
	BD-II	0.5517	0.0404	13.6585	1.7953e-42
	MDD	0.3431	0.0209	16.4311	1.1457e-60
	NE	0.3331	0.0231	14.4141	4.2218e-47
	OCD	0.3946	0.0321	12.2933	9.8402e-35
	PD	0.1914	0.0488	3.9193	8.8807e-05
	PTSD	0.3225	0.0525	6.143	8.0977e-10

## Sheet: Table9
Table 9. MTAG results of IBS-UKB-MVP1/2 and ADHD.
Meta-analysis	SNP	CHR	BP	Nearest protein-coding genes (20kb)	Nearest non-protein-coding genes (20kb)	Nearest protein-coding genes (250kb)	Nearest non-protein-coding genes (250kb)	A1	A2	a1	a2	mtag_pval	p_1	p_2	beta1	beta2	mtag_se	mtag_z	mtag_beta	Annotation*	Anno_IBS	Anno_ADHD	Anno_MTAG	Anno_cFDR
IBS-UKB-MVP1	rs9429919	1	214526332	PTPN14	KRT18P12	CENPF, PTPN14, SMYD2	ABHD17AP3, ENSG00000213036, ENSG00000228470, ENSG00000294336, ENSG00000305313, ENSG00000306569, KRT18P12, UBE2V1P13	A	G	A	G	7.92485e-09	5.535e-08	0.004789	-0.034	-0.0267958	0.00161896	-5.77005	-0.00934149	Novel				Near_rs12081925(dist=56.8kb)
	rs17210284	7	82516893		ENSG00000300590	CACNA2D1, PCLO	ENSG00000228711, ENSG00000298896, ENSG00000300590, ENSG00000306495, ENSG00000306521, ENSG00000307321, MTHFD2P5	T	C	T	C	2.06982e-08	1.833e-07	0.002129	-0.0368	-0.0332983	0.00184356	-5.60606	-0.0103351	Novel			LD_rs2189246(R2=0.261)	Exact_match:rs17210284
	rs940468	7	114008173	PPP1R3A		FOXP2, PPP1R3A	ENSG00000299139, ENSG00000299157	T	C	T	C	4.06857e-08	4.111e-07	0.002587	0.0304	0.0285	0.00157481	5.48785	0.0086423	Novel		LD_rs2049604(R2=0.257)		Exact_match:rs940468
	rs10156602	9	96345328	ENSG00000285269, SLC35D2		CDC14B, ENSG00000285269, ERCC6L2, HABP4, HSD17B3, SLC35D2, ZNF367	EIF4BP3, ENSG00000237212, ENSG00000275465, ENSG00000286835, ENSG00000287187, ENSG00000287302, ENSG00000294402, ENSG00000295713, ENSG00000300673, ENSG00000300691, ENSG00000301032, ENSG00000302362, ENSG00000302382, ENSG00000307454, ENSG00000309674, HSD17B3-AS1, NSA2P7, RNU6-1160P, Y_RNA	A	G	A	G	1.01875e-10	3.924e-09	9.212e-05	0.0365	0.037604	0.00160872	6.46414	0.010399	Known	Exact_match:rs10156602			Exact_match:rs10156602
	rs7106434	11	112860579		ENSG00000288070, ENSG00000306437	NCAM1	ENSG00000247416, ENSG00000254626, ENSG00000287006, ENSG00000288070, ENSG00000299473, ENSG00000306437, ENSG00000309928, ENSG00000309945, LINC02763, RNU7-187P	T	C	T	C	2.06634e-09	1.198e-07	9.809e-06	0.032	0.042197	0.00156832	5.9925	0.00939819	Known	Exact_match:rs7106434		LD_rs4937872(R2=0.914)	Exact_match:rs7106434
IBS-UKB-MVP2	rs940468	7	114008173	PPP1R3A		FOXP2, PPP1R3A	ENSG00000299139, ENSG00000299157	T	C	T	C	2.25814e-08	2.485e-07	0.002587	0.0313	0.0285	0.00145816	5.59096	0.0081525	Novel		LD_rs2049604(R2=0.257)		Exact_match:rs940468
	rs10156602	9	96345328	ENSG00000285269, SLC35D2		CDC14B, ENSG00000285269, ERCC6L2, HABP4, HSD17B3, SLC35D2, ZNF367	EIF4BP3, ENSG00000237212, ENSG00000275465, ENSG00000286835, ENSG00000287187, ENSG00000287302, ENSG00000294402, ENSG00000295713, ENSG00000300673, ENSG00000300691, ENSG00000301032, ENSG00000302362, ENSG00000302382, ENSG00000307454, ENSG00000309674, HSD17B3-AS1, NSA2P7, RNU6-1160P, Y_RNA	A	G	A	G	1.25242e-11	5.825e-10	9.212e-05	0.0383	0.037604	0.00149048	6.77403	0.0100965	Known	Exact_match:rs10156602			Exact_match:rs10156602
	rs35508699	9	120538771	CDK5RAP2		CDK5RAP2, FBXW2, MEGF9	AHCYP2, ENSG00000294948, ENSG00000301087, ENSG00000304436, ENSG00000304828, ENSG00000308949	T	C	C	T	1.13999e-08	1.014e-07	0.002528	0.0465	-0.0398953	0.00143597	5.70847	0.00819717	Novel				Exact_match:rs35508699
	rs7106434	11	112860579		ENSG00000288070, ENSG00000306437	NCAM1	ENSG00000247416, ENSG00000254626, ENSG00000287006, ENSG00000288070, ENSG00000299473, ENSG00000306437, ENSG00000309928, ENSG00000309945, LINC02763, RNU7-187P	T	C	T	C	1.63742e-13	1.892e-11	9.809e-06	0.0402	0.042197	0.00145126	7.37549	0.0107038	Known	Exact_match:rs7106434		LD_rs4937872(R2=0.914)	Exact_match:rs7106434
* "novel" refers to genetic loci that were not previously reported in the original IBS-UKB.

## Sheet: Table10
Table 10. MTAG results of IBS-UKB-MVP1/2 and MDD.
Meta-analysis	SNP	CHR	BP	Nearest protein-coding genes (20kb)	Nearest non-protein-coding genes (20kb)	Nearest protein-coding genes (250kb)	Nearest non-protein-coding genes (250kb)	A1	A2	a1	a2	mtag_pval	p_1	p_2	beta1	beta2	mtag_se	mtag_z	mtag_beta	Annotation*	Anno_IBS	Anno_MDD	Anno_MTAG	Anno_cFDR
IBS-UKB-MVP1	rs2345964	1	163750904		ENSG00000228289, ENSG00000294659, ENSG00000294677		ENSG00000228289, ENSG00000294659, ENSG00000294677, ENSG00000307220, RNA5SP63, U3	A	G	A	G	4.17451e-08	9.593e-08	0.009971	0.0319	0.0111	0.00134264	5.48331	0.00736213	Novel				LD_rs10917847(R2=0.98)
	rs4603090	1	176331490		COP1-DT	COP1, PAPPA2	COP1-DT, ENSG00000227815, ENSG00000231020, ENSG00000232463, ENSG00000301989, MORF4L1P7, RNU2-12P, U7	T	C	T	C	1.04761e-08	7.655e-06	5.734e-06	0.0273	0.0195	0.00133414	5.72284	0.00763506	Novel			LD_rs12755507(R2=0.671)	LD_rs2504511(R2=0.984)
	rs113198479	1	191347803				ENSG00000261642, ENSG00000271187, ENSG00000285638, ENSG00000308100, HNRNPA1P46, LINC01680	A	G	A	G	1.55618e-08	2.5e-05	1.254e-06	-0.0619	-0.0502	0.00325108	-5.65525	-0.0183857	Novel			Exact_match:rs113198479
	rs1355175	2	22761803		LINC01830		ENSG00000294349, ENSG00000294372, ENSG00000303551, LINC01830, LINC01884, RN7SKP27	T	C	T	C	4.97083e-08	2.88e-05	8.737e-06	-0.0262	-0.0205	0.00133839	-5.45235	-0.00729738	Novel				LD_rs13003264(R2=0.461)
	rs13001716	2	142229102			LRP1B	ENSG00000244125, ENSG00000297697	T	C	T	C	6.72837e-09	3.115e-07	0.0003276	-0.0426	-0.022	0.00134786	-5.79757	-0.0078143	Novel				LD_rs6429882(R2=0.732)
	rs28496790	2	161950047	SLC4A10	ENSG00000296511, RPEP5	DPP4, FAP, GCG, SLC4A10	DPP4-DT, EIF3EP2, ENSG00000233397, ENSG00000236841, ENSG00000296511, ENSG00000309217, RPEP5, TIMM8AP1	A	C	A	C	3.75134e-08	1.799e-05	1.343e-05	0.0281	0.0206	0.00146886	5.50218	0.00808193	Novel			Exact_match:rs28496790	LD_rs12692627(R2=0.453)
	rs2596915	3	9539684	LHFPL4		BRPF1, CAMK1, CPNE9, LHFPL4, MTMR14, OGG1, SETD5, SRGAP3, TADA3, THUMPD3	DUSP5P2, ENSG00000254485, ENSG00000287878, ENSG00000294449, ENSG00000296784, ENSG00000302163, PGAM1P4, THUMPD3-AS1	T	C	T	C	1.41211e-08	2.71e-06	5.249e-05	0.0336	0.0207	0.00135064	5.67191	0.0076607	Novel			LD_rs62246276(R2=0.575)	LD_rs2728934(R2=0.723)
	rs71298375	3	71331077	ENSG00000285708, FOXP1		ENSG00000285708, FOXP1	ENSG00000274387, ENSG00000290077, ENSG00000310487, FOXP1-AS1, FOXP1-IT1, MIR1284	T	G	T	G	3.71104e-08	5.731e-07	0.001483	0.0559	0.0246	0.00136566	5.50408	0.0075167	Novel				Exact_match:rs71298375
	rs3099439	5	87545318			CCNH, RASA1	ENSG00000285190, ENSG00000287783, ENSG00000303913, LINC02144, LINC02488, RNU6-606P, RNU6-727P	T	C	T	C	4.58823e-11	8.702e-07	2.777e-08	-0.0296	-0.0241	0.00133443	-6.58372	-0.0087855	Novel			Exact_match:rs3099439	LD_rs10044618(R2=0.791)
	rs409645	5	88005254		ENSG00000287862	TMEM161B	ENSG00000287783, ENSG00000287862, ENSG00000289462, ENSG00000306150, ENSG00000306169, LINC02488	A	G	A	G	9.47142e-09	1.71e-06	6.015e-05	-0.0298	-0.0182	0.00134517	-5.73993	-0.0077212	Novel			Near_rs3099439(dist=244.2kb)
	rs34569761	6	26334306		ENSG00000287050, ENSG00000291336, ENSG00000291338, ENSG00000300412, H3C9P	BTN1A1, BTN2A1, BTN2A2, BTN3A1, BTN3A2, BTN3A3, ENSG00000282988, H1-3, H1-4, H1-6, H2AC6, H2AC7, H2AC8, H2BC10, H2BC4, H2BC5, H2BC6, H2BC7, H2BC8, H2BC9, H3C4, H3C6, H3C7, H3C8, H4C3, H4C4, H4C5, H4C6, H4C7, H4C8, HFE, HMGN4	BTN1A1P1, BTN2A3P, ENSG00000217275, ENSG00000284607, ENSG00000287050, ENSG00000289117, ENSG00000289447, ENSG00000290055, ENSG00000290789, ENSG00000291336, ENSG00000291338, ENSG00000300236, ENSG00000300261, ENSG00000300412, ENSG00000301014, ENSG00000304009, ENSG00000305798, ENSG00000307186, H1-12P, H2AC10P, H2AC9P, H2BC6-AS1, H3C5P, H3C9P, HCG11, LARP1P1, RNU6-502P	A	G	A	G	8.24358e-11	1.672e-05	1.387e-10	0.0419	0.0439	0.00212213	6.49609	0.0137855	Novel
	rs77093909	6	27257143	PRSS16	CDCA7P1, ENSG00000294330	H2AC11, H2AC12, H2BC11, H2BC12, H4C9, POM121L2, PRSS16, ZNF184, ZNF391	CDCA7P1, ENSG00000271755, ENSG00000285703, ENSG00000285849, ENSG00000286652, ENSG00000290009, ENSG00000291112, ENSG00000294330, ENSG00000297504, ENSG00000301163, ENSG00000304506, ENSG00000305393, LARRPM, LINC00240, MCFD2P1, MIR3143, RNU2-62P, RPL10P2, VN1R10P, VN1R11P, VN1R12P, VN1R13P, ZNF204P	A	C	A	C	4.11661e-08	0.0004415	1.626e-08	-0.0645	-0.0741	0.00407245	-5.48577	-0.0223406	Novel		Near_rs7772160(dist=187.5kb)
	rs149583087	6	27912437	H2AC17, H2BC17, H3C12, OR2B2	ENSG00000305786, RNU7-26P	H1-5, H2AC13, H2AC14, H2AC15, H2AC16, H2AC17, H2BC13, H2BC14, H2BC15, H2BC17, H3C10, H3C11, H3C12, H4C11, H4C12, H4C13, OR2B2, OR2B6, OR2B8P, ZKSCAN8, ZKSCAN8P1, ZNF165, ZSCAN16	ENSG00000261839, ENSG00000287252, ENSG00000287674, ENSG00000290891, ENSG00000291008, ENSG00000296368, ENSG00000296382, ENSG00000296400, ENSG00000302043, ENSG00000302104, ENSG00000302179, ENSG00000305361, ENSG00000305770, ENSG00000305786, GPR89P, H2BC16P, H4C10P, IQCB2P, LINC01012, OR1F12P, OR2B7P, OR2W2P, OR2W4P, OR2W6P, RNU7-26P, RPLP2P1, RSL24D1P1, U3, ZNF602P, ZSCAN12P1, ZSCAN16-AS1	A	G	A	G	1.00245e-11	0.0008208	6.174e-17	-0.0373	-0.0594	0.00141314	-6.80615	-0.00961806	Novel		Near_rs7772160(dist=467.8kb)	LD_rs200977(R2=0.761)
	rs9266244	6	31325692		ENSG00000229836, ENSG00000298396	ATP6V1G2, ATP6V1G2-DDX39B, C6orf15, CCHCR1, CDSN, DDX39B, HLA-B, HLA-C, LTA, MCCD1, MICA, MICB, NFKBIL1, POU5F1, PSORS1C1, PSORS1C2, TCF19, TNF	DDX39B-AS1, DHFRP2, ENSG00000229836, ENSG00000233902, ENSG00000255726, ENSG00000255899, ENSG00000256851, ENSG00000271581, ENSG00000271821, ENSG00000272501, ENSG00000285647, ENSG00000288587, ENSG00000288813, ENSG00000289406, ENSG00000293281, ENSG00000297040, ENSG00000298396, ENSG00000298426, ENSG00000298457, ENSG00000298460, ENSG00000298474, ENSG00000299760, FGFR3P1, HCG27, HCP5, HLA-S, LINC01149,…	A	G	A	G	1.15373e-12	9.879e-08	3.916e-09	0.044	0.0284	0.00142919	7.1108	0.0101627	Known	LD_rs2736155(R2=0.122)		LD_rs2534664(R2=0.23)
	rs7743811	6	66540028				ENSG00000270521, ENSG00000305716, RNU7-66P	A	G	A	G	5.37887e-09	4.054e-06	5.717e-06	-0.0277	-0.02	0.00133553	-5.83501	-0.00779282	Novel
	rs6965423	7	82516530		ENSG00000300590	CACNA2D1, PCLO	ENSG00000228711, ENSG00000298896, ENSG00000300590, ENSG00000306495, ENSG00000306521, ENSG00000307321, MTHFD2P5	T	C	T	C	1.202e-09	6.105e-06	1.918e-07	-0.027	-0.0224	0.00133367	-6.07998	-0.00810869	Novel			LD_rs2189246(R2=0.84)	LD_rs17210284(R2=0.296)
	rs73170059	7	82724935			PCLO	ENSG00000228711, ENSG00000298896, ENSG00000300590, ENSG00000307321, MTHFD2P5	T	C	T	C	5.9715e-09	2.393e-07	0.0003535	-0.0487	-0.0239	0.00208101	-5.81755	-0.0121064	Novel			Near_rs2189246(dist=90.1kb)	LD_rs17210284(R2=0.302)
	rs10499973	7	109111118				BUB3P1, ENSG00000229603, ENSG00000230941, ENSG00000279043, LINC02903	A	G	A	G	2.31512e-09	1.206e-05	1.768e-07	0.0261	0.0225	0.00133376	5.974	0.00796788	Novel		LD_rs11975565(R2=0.142)	LD_rs6956352(R2=0.996)	Exact_match:rs10499973
	rs5017929	8	94653283	ESRP1	LINC02894, Metazoa_SRP	CCNE2, DPY19L4, ESRP1, FSBP, INTS8, NDUFAF6, RAD54B, VIRMA	ENSG00000241003, ENSG00000243979, ENSG00000253175, ENSG00000253429, ENSG00000254190, ENSG00000254283, ENSG00000254307, ENSG00000254315, ENSG00000272509, ENSG00000308456, LINC02894, Metazoa_SRP, VIRMA-DT, Y_RNA	A	G	A	G	1.8986e-08	6.444e-07	0.0005439	0.0327	0.0163	0.00146623	5.621	0.00824168	Novel				Exact_match:rs5017929
	rs10761238	9	96351217	ENSG00000285269, SLC35D2		CDC14B, ENSG00000285269, ERCC6L2, HABP4, HSD17B3, SLC35D2, ZNF367	EIF4BP3, ENSG00000237212, ENSG00000275465, ENSG00000286835, ENSG00000287187, ENSG00000287302, ENSG00000294402, ENSG00000295713, ENSG00000300673, ENSG00000300691, ENSG00000301032, ENSG00000302362, ENSG00000302382, ENSG00000307454, ENSG00000309674, HSD17B3-AS1, NSA2P7, RNU6-1160P, Y_RNA	T	C	T	C	4.37637e-10	3.223e-08	0.0001357	-0.0343	-0.0173	0.00133585	-6.23998	-0.00833569	Novel				LD_rs10156602(R2=0.864)
	rs10891481	11	112830562		ENSG00000288070	NCAM1	ENSG00000212397, ENSG00000247416, ENSG00000254626, ENSG00000287006, ENSG00000288070, ENSG00000299473, ENSG00000306437, ENSG00000309928, ENSG00000309945, LINC02763, RNU7-187P	A	G	A	G	2.60288e-10	2.623e-07	3.642e-06	-0.0316	-0.0205	0.00136976	-6.32076	-0.0086579	Known	LD_rs7106434(R2=0.815)		LD_rs4937872(R2=0.78)	LD_rs7106434(R2=0.815)
	rs912051	13	53775316		ENSG00000287722		ENSG00000287722, ENSG00000288768, ENSG00000297556, LINC00458, LINC00558	A	C	A	C	6.40419e-10	3.611e-07	7.126e-06	-0.0334	-0.0196	0.00141294	-6.18015	-0.0087322	Known	Near_rs5803650(dist=409.9kb)			LD_rs1909650(R2=0.83)
	rs8011321	14	42045106			LRFN5	ENSG00000259149, ENSG00000307744, ENSG00000308329, ENSG00000308787	T	C	T	C	5.9856e-13	6.549e-08	8.241e-10	-0.032	-0.0268	0.00133527	-7.20081	-0.00961503	Novel			LD_rs2121708(R2=0.696)	LD_rs67505447(R2=0.668)
	rs1862743	16	60743834				ENSG00000261178, ENSG00000261310, ENSG00000261436, ENSG00000298568, GNPATP	A	C	A	C	7.30597e-10	1.943e-06	6.856e-07	-0.0284	-0.0214	0.00133375	-6.15932	-0.00821499	Novel			Exact_match:rs1862743	Near_rs6500167(dist=98.2kb)
	rs2229304	17	46629593	NSF		ARL17A, LRRC37A2, NSF, WNT3, WNT9B	ENSG00000294196, FAM215B, NSFP1, RDM1P2, RN7SL199P, RPS7P11	T	G	T	G	1.93581e-08	3.776e-08	0.009715	-0.0346	-0.0121	0.00133834	-5.61764	-0.00751833	Novel				LD_rs3096652(R2=0.198)
	rs17410557	18	50776391	MRO	ENSG00000299248	ELAC1, ENSG00000267699, MAPK4, ME2, MRO	ENSG00000267713, ENSG00000287381, ENSG00000289868, ENSG00000297269, ENSG00000299248, ENSG00000302869, ENSG00000305450, ENSG00000308800, HNRNPA3P16, RPL17P46, Y_RNA	T	C	T	C	1.00856e-08	0.0003476	1.415e-09	-0.022	-0.0267	0.00136531	-5.72928	-0.00782223	Novel			Exact_match:rs17410557	LD_rs35287057(R2=0.261)
	rs12958048	18	53101598	DCC		DCC	MIR4528	A	G	A	G	6.7346e-09	0.000952	1.654e-11	0.0206	0.0307	0.00141299	5.79741	0.0081917	Novel		Near_rs11665242(dist=279.2kb)	Exact_match:rs12958048	LD_rs4801153(R2=0.686)
	rs2111530	19	31891006		LINC01837		ENSG00000267133, ENSG00000286041, ENSG00000300274, ENSG00000300290, ENSG00000303073, LINC01533, LINC01782, LINC01837, RNA5SP471, RNU6-967P	A	G	A	G	3.93745e-09	1.051e-07	0.0005483	-0.0325	-0.0152	0.0013625	-5.8868	-0.00802076	Novel			Exact_match:rs2111530	Exact_match:rs2111530
	rs8106322	19	32024230		ENSG00000303073, LINC01533, LINC01837		ENSG00000267133, ENSG00000286041, ENSG00000288790, ENSG00000303073, LINC01533, LINC01782, LINC01837, RNA5SP472, RNU6-967P	A	G	A	G	7.69123e-09	3.682e-08	0.003411	-0.0358	-0.0134	0.00140128	-5.77509	-0.00809251	Novel				Exact_match:rs8106322
	rs20551	22	41548008	ACO2, CSDC2, POLR3H	ENSG00000286491, ENSG00000297861	ACO2, CSDC2, DESI1, MEI1, PHF5A, PMM1, POLR3H, SNU13, TEF, TOB2, XRCC6, ZC3H7B	C22orf46P, ENSG00000273424, ENSG00000285531, ENSG00000286491, ENSG00000289841, ENSG00000297861, ENSG00000298609, ENSG00000301754, ENSG00000301767, HMGN2P10, RNU6-476P, RNU6-495P, RNU6ATAC22P, Y_RNA	A	G	A	G	5.12355e-12	1.4e-09	1.138e-05	-0.0397	-0.0209	0.00148254	-6.90211	-0.0102326	Novel			LD_rs11090039(R2=1)	Exact_match:rs20551
IBS-UKB-MVP2	rs301799	1	8489302	RERE		RERE, SLC45A1	ENSG00000221083, ENSG00000270282, ENSG00000298156, ENSG00000301006, ENSG00000301025, RERE-AS1, RNU6-991P, Y_RNA	T	C	T	C	1.56186e-09	9.883e-06	1.209e-07	-0.0263	-0.023	0.00122966	-6.03784	-0.00742448	Novel			LD_rs301806(R2=0.984)	LD_rs301805(R2=0.98)
	rs72679015	1	67067467	SLC35D1		C1orf141, DNAI4, IL12RB2, IL23R, MIER1, SLC35D1	DNAJB6P4, ENSG00000231080, ENSG00000252433, ENSG00000275678, ENSG00000289394, RNU4ATAC4P, RNU6-586P	T	C	T	C	8.14701e-09	2.296e-05	7.202e-07	0.0374	0.0313	0.00122993	5.76539	0.007091	Novel
	rs7515936	1	176376432		COP1-DT, MORF4L1P7	COP1, PAPPA2	COP1-DT, ENSG00000227815, ENSG00000231020, ENSG00000232463, ENSG00000301989, MORF4L1P7, PTP4A1P7, RNU2-12P, U7	T	G	T	G	1.49461e-10	8.802e-07	3.381e-07	0.0307	0.0222	0.00125215	6.40592	0.00802117	Novel			LD_rs12755507(R2=0.789)	LD_rs7340050(R2=0.748)
	rs113198479	1	191347803				ENSG00000261642, ENSG00000271187, ENSG00000285638, ENSG00000308100, HNRNPA1P46, LINC01680	A	G	A	G	1.83914e-08	3.438e-05	1.254e-06	-0.0611	-0.0502	0.00301064	-5.62649	-0.0169393	Novel			Exact_match:rs113198479
	rs28496790	2	161950047	SLC4A10	ENSG00000296511, RPEP5	DPP4, FAP, GCG, SLC4A10	DPP4-DT, EIF3EP2, ENSG00000233397, ENSG00000236841, ENSG00000296511, ENSG00000309217, RPEP5, TIMM8AP1	A	C	A	C	6.58536e-09	3.727e-06	1.343e-05	0.0305	0.0206	0.00135384	5.80117	0.00785385	Novel			Exact_match:rs28496790	LD_rs12692627(R2=0.453)
	rs62246276	3	9445173	SETD5		LHFPL4, MTMR14, SETD5, SRGAP3, THUMPD3	DUSP5P2, ENSG00000254485, ENSG00000287878, ENSG00000294449, ENSG00000296784, PGAM1P4, SRGAP3-AS3, SRGAP3-AS4, THUMPD3-AS1	T	G	T	G	1.56914e-09	8.915e-07	1.157e-05	-0.0378	-0.0246	0.00122959	-6.03709	-0.00742315	Novel			Exact_match:rs62246276	LD_rs2728934(R2=0.595)
	rs3099439	5	87545318			CCNH, RASA1	ENSG00000285190, ENSG00000287783, ENSG00000303913, LINC02144, LINC02488, RNU6-606P, RNU6-727P	T	C	T	C	6.64851e-12	1.728e-07	2.777e-08	-0.0315	-0.0241	0.00122943	-6.86501	-0.00844003	Novel			Exact_match:rs3099439	LD_rs10044618(R2=0.791)
	rs72811607	5	166034827		ENSG00000298087, ENSG00000298111, RPL7P20		ENSG00000253693, ENSG00000254171, ENSG00000298087, ENSG00000298111, ENSG00000301957, ENSG00000306847, ENSG00000306869, RPL21P59, RPL7P20	A	G	A	G	9.55852e-09	1.396e-07	0.001164	-0.0733	-0.0305	0.00129701	-5.73838	-0.00744273	Novel				Exact_match:rs72811607
	rs71206067	6	26903379		ENSG00000290474, GUSBP2, POM121L6P	H2AC11, H2AC12, H2BC11, H2BC12, H4C9, ZNF322	ENSG00000261584, ENSG00000272312, ENSG00000285571, ENSG00000290474, ENSG00000294556, ENSG00000299182, ENSG00000301337, ENSG00000302090, ENSG00000303414, ENSG00000304241, ENSG00000304506, ENSG00000308216, ENSG00000308234, ENSG00000308251, ENSG00000308553, GUSBP2, LARRPM, LINC00240, MIR3143, POM121L6P, RNU2-62P, VN1R11P, VN1R12P, VN1R13P	T	C	T	C	4.58486e-11	0.0002812	8.301e-14	-0.0416	-0.0543	0.00130449	-6.58383	-0.00858855	Novel
	rs55658856	6	27197931		ENSG00000290009, ENSG00000297504, ENSG00000301163, RPL10P2	H2AC11, H2AC12, H2BC11, H2BC12, H4C9, POM121L2, PRSS16, ZNF391	CDCA7P1, ENSG00000271755, ENSG00000272312, ENSG00000290009, ENSG00000290474, ENSG00000291112, ENSG00000294330, ENSG00000297504, ENSG00000301163, ENSG00000304506, ENSG00000305393, LARRPM, LINC00240, MCFD2P1, MIR3143, RNU2-62P, RPL10P2, VN1R10P, VN1R11P, VN1R12P, VN1R13P, ZNF204P	A	G	A	G	2.29893e-09	8.467e-05	3.13e-09	-0.0732	-0.0781	0.00379914	-5.97514	-0.0227004	Novel		Near_rs7772160(dist=246.7kb)
	rs149583087	6	27912437	H2AC17, H2BC17, H3C12, OR2B2	ENSG00000305786, RNU7-26P	H1-5, H2AC13, H2AC14, H2AC15, H2AC16, H2AC17, H2BC13, H2BC14, H2BC15, H2BC17, H3C10, H3C11, H3C12, H4C11, H4C12, H4C13, OR2B2, OR2B6, OR2B8P, ZKSCAN8, ZKSCAN8P1, ZNF165, ZSCAN16	ENSG00000261839, ENSG00000287252, ENSG00000287674, ENSG00000290891, ENSG00000291008, ENSG00000296368, ENSG00000296382, ENSG00000296400, ENSG00000302043, ENSG00000302104, ENSG00000302179, ENSG00000305361, ENSG00000305770, ENSG00000305786, GPR89P, H2BC16P, H4C10P, IQCB2P, LINC01012, OR1F12P, OR2B7P, OR2W2P, OR2W4P, OR2W6P, RNU7-26P, RPLP2P1, RSL24D1P1, U3, ZNF602P, ZSCAN12P1, ZSCAN16-AS1	A	G	A	G	8.26713e-12	0.0007738	6.174e-17	-0.0376	-0.0594	0.0012992	-6.83384	-0.00887851	Novel		Near_rs7772160(dist=467.8kb)	LD_rs200977(R2=0.761)
	rs9266244	6	31325692		ENSG00000229836, ENSG00000298396	ATP6V1G2, ATP6V1G2-DDX39B, C6orf15, CCHCR1, CDSN, DDX39B, HLA-B, HLA-C, LTA, MCCD1, MICA, MICB, NFKBIL1, POU5F1, PSORS1C1, PSORS1C2, TCF19, TNF	DDX39B-AS1, DHFRP2, ENSG00000229836, ENSG00000233902, ENSG00000255726, ENSG00000255899, ENSG00000256851, ENSG00000271581, ENSG00000271821, ENSG00000272501, ENSG00000285647, ENSG00000288587, ENSG00000288813, ENSG00000289406, ENSG00000293281, ENSG00000297040, ENSG00000298396, ENSG00000298426, ENSG00000298457, ENSG00000298460, ENSG00000298474, ENSG00000299760, FGFR3P1, HCG27, HCP5, HLA-S, LINC01149,…	A	G	A	G	2.67599e-12	2.733e-07	3.916e-09	0.0425	0.0284	0.00131064	6.99377	0.00916632	Known	LD_rs2736155(R2=0.122)		LD_rs2534664(R2=0.23)
	rs7743811	6	66540028				ENSG00000270521, ENSG00000305716, RNU7-66P	A	G	A	G	2.19149e-08	1.919e-05	5.717e-06	-0.0261	-0.02	0.00122927	-5.59616	-0.00687921	Novel
	rs2715148	7	82450035	CACNA2D1	ENSG00000300590	CACNA2D1	ENSG00000228711, ENSG00000298896, ENSG00000300590, ENSG00000306495, ENSG00000306521, ENSG00000307321, MTHFD2P5	A	C	A	C	9.23321e-09	6.844e-05	8.551e-08	-0.0238	-0.023	0.00122906	-5.74424	-0.00706	Novel			LD_rs2189246(R2=0.908)	LD_rs17210284(R2=0.294)
	rs10499973	7	109111118				BUB3P1, ENSG00000229603, ENSG00000230941, ENSG00000279043, LINC02903	A	G	A	G	3.66046e-09	2.202e-05	1.768e-07	0.0254	0.0225	0.00122904	5.89885	0.00724993	Novel		LD_rs11975565(R2=0.142)	LD_rs6956352(R2=0.996)	Exact_match:rs10499973
	rs940468	7	114008173	PPP1R3A		FOXP2, PPP1R3A	ENSG00000299139, ENSG00000299157	T	C	T	C	4.77542e-08	2.485e-07	0.005537	0.0313	0.0122	0.00124745	5.45948	0.00681042	Novel				Exact_match:rs940468
	rs4726814	7	146691924	CNTNAP2		CNTNAP2		T	C	T	C	2.133e-08	2.273e-06	0.0001615	-0.0314	-0.0182	0.00122917	-5.60085	-0.00688442	Novel			Exact_match:rs4726814	LD_rs10268606(R2=0.881)
	rs76756343	8	94553546	VIRMA	ENSG00000253175, ENSG00000254315, ENSG00000308456, VIRMA-DT	DPY19L4, ESRP1, FSBP, RAD54B, VIRMA	ENSG00000241003, ENSG00000253175, ENSG00000253429, ENSG00000254190, ENSG00000254283, ENSG00000254307, ENSG00000254315, ENSG00000308456, LINC02894, Metazoa_SRP, RPS4XP10, VIRMA-DT, Y_RNA	A	G	A	G	2.29766e-08	5.39e-06	4.666e-05	-0.0293	-0.0187	0.00122904	-5.58795	-0.00686782	Novel				LD_rs5017929(R2=0.857)
	rs10761238	9	96351217	ENSG00000285269, SLC35D2		CDC14B, ENSG00000285269, ERCC6L2, HABP4, HSD17B3, SLC35D2, ZNF367	EIF4BP3, ENSG00000237212, ENSG00000275465, ENSG00000286835, ENSG00000287187, ENSG00000287302, ENSG00000294402, ENSG00000295713, ENSG00000300673, ENSG00000300691, ENSG00000301032, ENSG00000302362, ENSG00000302382, ENSG00000307454, ENSG00000309674, HSD17B3-AS1, NSA2P7, RNU6-1160P, Y_RNA	T	C	T	C	5.1422e-11	3.64e-09	0.0001357	-0.0366	-0.0173	0.00122909	-6.56676	-0.00807114	Novel				LD_rs10156602(R2=0.864)
	rs35508699	9	120538771	CDK5RAP2		CDK5RAP2, FBXW2, MEGF9	AHCYP2, ENSG00000294948, ENSG00000301087, ENSG00000304436, ENSG00000304828, ENSG00000308949	T	C	T	C	5.02924e-09	1.014e-07	0.0009427	0.0465	0.0208	0.00122977	5.8462	0.00718947	Novel				Exact_match:rs35508699
	rs60551150	10	106674995	SORCS1	ENSG00000287047	SORCS1	ENSG00000287047, ENSG00000296565, ENSG00000301223, RPL23AP59	A	G	A	G	4.23751e-08	0.001397	8.407e-10	0.022	0.0306	0.00143422	5.48066	0.00786049	Novel
	rs7106434	11	112860579		ENSG00000288070, ENSG00000306437	NCAM1	ENSG00000247416, ENSG00000254626, ENSG00000287006, ENSG00000288070, ENSG00000299473, ENSG00000306437, ENSG00000309928, ENSG00000309945, LINC02763, RNU7-187P	T	C	T	C	8.16103e-14	1.892e-11	1.098e-05	0.0402	0.0192	0.00124286	7.4677	0.00928133	Known	Exact_match:rs7106434		LD_rs4937872(R2=0.914)	Exact_match:rs7106434
	rs9536355	13	53684256		ENSG00000287722		ENSG00000287722, ENSG00000288768, ENSG00000297556, LINC00558	A	C	A	C	8.492e-11	1.135e-07	2.336e-06	-0.0345	-0.0206	0.00129103	-6.49162	-0.00838088	Known	Near_rs5803650(dist=318.8kb)			LD_rs1909650(R2=0.642)
	rs9597797	13	59183795		ENSG00000288015		ENSG00000288015, ENSG00000295680, ENSG00000301515, ENSG00000307835, ENSG00000307853, HMGN2P39, POLR3KP1, RPP40P2	T	G	T	G	6.05665e-09	3.396e-06	1.147e-05	-0.0319	-0.0219	0.00122931	-5.81519	-0.00714866	Novel			Exact_match:rs9597797	LD_rs9597794(R2=0.909)
	rs2390181	13	99648259	CLYBL	MIR4306	CLYBL, TM9SF2	CCR12P, CFL1P8, CLYBL-AS1, CLYBL-AS2, ENSG00000201245, ENSG00000286757, ENSG00000287746, ENSG00000290577, ENSG00000297158, ENSG00000306530, ENSG00000306546, ENSG00000307597, ENSG00000310111, LINC01039, LINC01232, LNCARGI, MIR4306	T	C	T	C	2.92459e-08	9.495e-08	0.007819	0.0312	0.0114	0.00123152	5.54589	0.00682988	Novel				LD_rs9513519(R2=0.359)
	rs8011321	14	42045106			LRFN5	ENSG00000259149, ENSG00000307744, ENSG00000308329, ENSG00000308787	T	C	T	C	5.67818e-12	6.843e-07	8.241e-10	-0.0298	-0.0268	0.00122938	-6.8875	-0.00846736	Novel			LD_rs2121708(R2=0.696)	LD_rs67505447(R2=0.668)
	rs911554	14	103999371	TDRD9	RN7SL634P	ASPG, ATP5MJ, KIF26A, PPP1R13B, RD3L, TDRD9	ENSG00000202275, ENSG00000258534, ENSG00000270591, ENSG00000293148, ENSG00000302864, KIF26A-DT, LINC02691, MIR203A, MIR203B, PPP1R13B-DT, RN7SL634P	T	G	T	G	2.66078e-08	0.001666	1.583e-10	-0.0196	-0.0287	0.00122904	-5.56241	-0.00683644	Novel		Near_rs61997596(dist=45.5kb)
	rs1862743	16	60743834				ENSG00000261178, ENSG00000261310, ENSG00000261436, ENSG00000298568, GNPATP	A	C	A	C	1.4441e-08	3.997e-05	6.856e-07	-0.0248	-0.0214	0.0012293	-5.66808	-0.00696778	Novel			Exact_match:rs1862743	Near_rs6500167(dist=98.2kb)
	rs17570353	18	35154734	MAPRE2	ENSG00000274400, ENSG00000295007	MAPRE2, ZNF24, ZNF396, ZNF397, ZSCAN30	ENSG00000268573, ENSG00000274184, ENSG00000274400, ENSG00000274918, ENSG00000275512, ENSG00000278464, ENSG00000279989, ENSG00000280096, ENSG00000295007, ENSG00000295258, ENSG00000308423, RPL7AP67, ZNF271P	A	G	A	G	3.75144e-11	3.426e-06	1.833e-09	0.0335	0.0309	0.00122955	6.61358	0.00813175	Novel			Near_rs2978362(dist=224.7kb)	LD_rs4799936(R2=0.11)
	rs17410557	18	50776391	MRO	ENSG00000299248	ELAC1, ENSG00000267699, MAPK4, ME2, MRO	ENSG00000267713, ENSG00000287381, ENSG00000289868, ENSG00000297269, ENSG00000299248, ENSG00000302869, ENSG00000305450, ENSG00000308800, HNRNPA3P16, RPL17P46, Y_RNA	T	C	T	C	2.77844e-08	0.000905	1.415e-09	-0.0204	-0.0267	0.00125796	-5.55485	-0.00698776	Novel			Exact_match:rs17410557	LD_rs35287057(R2=0.261)
	rs12958048	18	53101598	DCC		DCC	MIR4528	A	G	A	G	2.25926e-09	0.00049	1.654e-11	0.0219	0.0307	0.00130103	5.97798	0.00777753	Novel		Near_rs11665242(dist=279.2kb)	Exact_match:rs12958048	LD_rs4801153(R2=0.686)
	rs2111530	19	31891006		LINC01837		ENSG00000267133, ENSG00000286041, ENSG00000300274, ENSG00000300290, ENSG00000303073, LINC01533, LINC01782, LINC01837, RNA5SP471, RNU6-967P	A	G	A	G	3.67596e-09	1.17e-07	0.0005483	-0.0328	-0.0152	0.00125582	-5.89815	-0.00740702	Novel			Exact_match:rs2111530	Exact_match:rs2111530
	rs8106322	19	32024230		ENSG00000303073, LINC01533, LINC01837		ENSG00000267133, ENSG00000286041, ENSG00000288790, ENSG00000303073, LINC01533, LINC01782, LINC01837, RNA5SP472, RNU6-967P	A	G	A	G	1.39717e-08	8.985e-08	0.003411	-0.0351	-0.0134	0.00128977	-5.67374	-0.00731781	Novel				Exact_match:rs8106322
	rs20551	22	41548008	ACO2, CSDC2, POLR3H	ENSG00000286491, ENSG00000297861	ACO2, CSDC2, DESI1, MEI1, PHF5A, PMM1, POLR3H, SNU13, TEF, TOB2, XRCC6, ZC3H7B	C22orf46P, ENSG00000273424, ENSG00000285531, ENSG00000286491, ENSG00000289841, ENSG00000297861, ENSG00000298609, ENSG00000301754, ENSG00000301767, HMGN2P10, RNU6-476P, RNU6-495P, RNU6ATAC22P, Y_RNA	A	G	A	G	7.82145e-11	3.41e-08	1.138e-05	-0.0363	-0.0209	0.0013675	-6.50399	-0.00889424	Novel			LD_rs11090039(R2=1)	Exact_match:rs20551
* "novel" refers to genetic loci that were not previously reported in the original IBS-UKB.

[truncated: 10 more sheets: Table11, Table12, Table13, Table14, Table15, Table16, Table17, Table18, Table19, Table20]
